# Supplementary material for: Application of Lignin-Containing Cellulose Nanofibers and Cottonseed Protein Isolate for Improved Performance of Paper
Source: Polymers (Basel). 2022 May 25;14(11):2154. doi: 10.3390/polym14112154 (PMC9183002; doi:10.3390/polym14112154)
Supplement: Supplementary file 1 [file polymers-14-02154-s001.zip]

Archive with 1 entries (1 files):
- polymers-1722672-supplementary.xlsx
