# Supplementary material for: Application of Lignin-Containing Cellulose Nanofibers and Cottonseed Protein Isolate for Improved Performance of Paper
Source: Polymers (Basel). 2022 May 25;14(11):2154. doi: 10.3390/polym14112154 (PMC9183002; doi:10.3390/polym14112154)
Supplement: Supplementary file 1 [file polymers-14-02154-s001.zip › polymers-1722672-supplementary.xlsx]

## Sheet: Legend
For each 'Tab" the Speciman# and the experiment # for each specimen in indicated as shown in the table to the left. For each sample, the plot shown indicates the replicate number and sample number of the replicate as shown in the plot below.
Specimen	#
Whatman #1 Filter Paper (untreated)	0
+ Cottonseed Protein Isolate	1			Sample 1	Sample 2	Sample 3	Sample 4	Sample 5	Sample 6	Sample 7
+ Cotton Gin Mote Cellulose Nanofibers	2		Replicate 1	1	2	3	4	5	6	7
+ Cotton Gin Mote Lignin-Containing Cellulose Nanofibers	3		Replicate 2	8	9	10	11	12	13	14
+ Cotton Gin Trash Cellulose Nanofibers	4		Replicate 3	15	16	17	18	19	20	21
+ Cotton Gin Trash Lignin-Containing Cellulose Nanofibers	5

## Sheet: Specimen 0.1
Specimen 1.1	Specimen 1.1
Elongation	Standard force
%	N
0	2.03935
0	2.04244
0	2.04244
0	2.04707
0	2.0463
3.94825e-05	2.04669
0.00106603	2.05209
0.0022505	2.07757
0.00355342	2.08761
0.00485634	2.08143
0.00592237	2.09572
0.00710684	2.10923
0.00844925	2.11656
0.00994958	2.1405
0.0110156	2.13664
0.0120816	2.14822
0.0131082	2.16328
0.0142532	2.15517
0.0154376	2.17177
0.0167406	2.18914
0.0181224	2.18799
0.0194648	2.21115
0.0208467	2.22736
0.0222681	2.23856
0.0238474	2.25979
0.0255057	2.27331
0.0270455	2.293
0.0286248	2.30728
0.030283	2.3177
0.0320203	2.35168
0.0336785	2.36094
0.0352578	2.37947
0.0369556	2.41692
0.0386138	2.42233
0.0403511	2.44935
0.0419698	2.48448
0.0435491	2.50649
0.0452469	2.54046
0.0469841	2.5756
0.0486424	2.59953
0.0502217	2.64238
0.0519194	2.67018
0.0536172	2.70956
0.0553149	2.76477
0.0568942	2.81341
0.058434	2.8748
0.0601713	2.93502
0.061948	2.99872
0.0635668	3.07439
0.0651855	3.15199
0.0668043	3.23538
0.0685415	3.33962
0.0702393	3.42726
0.0717791	3.52995
0.0733584	3.62762
0.0751746	3.73649
0.0769118	3.84343
0.0784911	3.9608
0.0800704	4.10055
0.0818076	4.23259
0.0835449	4.37003
0.0851242	4.51982
0.086664	4.66961
0.0883222	4.81323
0.0901779	4.97538
0.0918362	5.13405
0.0934155	5.29851
0.0950738	5.46993
0.096811	5.62976
0.0984692	5.79692
0.100049	5.96254
0.101667	6.13782
0.103405	6.30769
0.105142	6.47138
0.106721	6.64897
0.108379	6.82154
0.110038	6.98137
0.111775	7.15857
0.113394	7.32999
0.114973	7.49175
0.116592	7.66625
0.118368	7.83342
0.120066	7.99672
0.121645	8.16775
0.123264	8.3299
0.124962	8.49204
0.126739	8.6538
0.128318	8.81325
0.129937	8.97694
0.131556	9.13716
0.133332	9.29776
0.134991	9.45103
0.13657	9.60275
0.138189	9.75679
0.139926	9.90852
0.141663	10.0514
0.143242	10.2093
0.144822	10.3602
0.146559	10.5119
0.148296	10.6633
0.149915	10.8196
0.151455	10.9779
0.153152	11.132
0.154929	11.2848
0.156587	11.4408
0.158167	11.5902
0.159746	11.745
0.161483	11.896
0.16326	12.0427
0.1648	12.1932
0.166419	12.3403
0.168156	12.4758
0.169893	12.628
0.171512	12.7681
0.173091	12.916
0.174749	13.0627
0.176487	13.204
0.178105	13.3484
0.179724	13.4931
0.181382	13.6375
0.18312	13.7892
0.184817	13.9317
0.186397	14.0799
0.188015	14.2294
0.189753	14.3606
0.19145	14.505
0.193069	14.6548
0.194727	14.7942
0.196386	14.9424
0.198083	15.0914
0.199742	15.2293
0.201321	15.3787
0.202979	15.518
0.204756	15.6574
0.206454	15.7995
0.207994	15.9392
0.209612	16.0782
0.21135	16.2068
0.213087	16.3407
0.214627	16.4782
0.216166	16.6079
0.217864	16.7353
0.21968	16.882
0.221299	17.0113
0.222918	17.1488
0.224537	17.2827
0.226274	17.4186
0.228011	17.5487
0.229551	17.6816
0.23113	17.8144
0.232907	17.9514
0.234644	18.0823
0.236224	18.2186
0.237842	18.3487
0.23954	18.4726
0.241277	18.6008
0.242857	18.7262
0.244396	18.8567
0.246094	18.9934
0.24791	19.1239
0.249608	19.2567
0.251187	19.3887
0.252806	19.5181
0.254543	19.6455
0.254543	19.6455
0.256241	19.7705
0.25782	19.9014
0.2594	20.0292
0.261966	20.2103
0.264493	20.4076
0.266941	20.5956
0.269507	20.7828
0.271955	20.9674
0.274324	21.1534
0.276969	21.3387
0.279417	21.5271
0.281865	21.7117
0.284471	21.8912
0.28688	22.0676
0.289288	22.2356
0.291933	22.4035
0.294342	22.5769
0.29679	22.7552
0.299395	22.9394
0.301764	23.1258
0.304291	23.3038
0.306858	23.4791
0.309266	23.6528
0.311793	23.8289
0.314359	23.996
0.316728	24.1763
0.319255	24.3543
0.321782	24.5311
0.32419	24.7099
0.326757	24.8848
0.329205	25.0519
0.331653	25.2191
0.334258	25.3866
0.336667	25.5453
0.339154	25.6959
0.34176	25.5206
0.344169	24.916
0.346656	24.3026
0.349222	23.703
0.351591	23.7007
0.354118	23.7845
0.356685	23.8486
0.359053	23.9605
0.36158	24.1034
0.364186	24.2883
0.366555	24.5107
0.369082	24.74
0.371609	24.9824
0.373938	25.221
0.376544	25.4584
0.379071	25.6874
0.38144	25.9121
0.384006	26.1159
0.386533	26.3171
0.388863	26.5155
0.391508	26.7162
0.393995	26.9085
0.396404	27.1
0.39901	27.276
0.401418	27.4529
0.403827	27.6212
0.406511	27.7972
0.40892	27.9667
0.411407	28.1285
0.413974	28.2895
0.416342	28.4404
0.41879	28.6014
0.421396	28.7508
0.423805	28.9195
0.426371	29.0593
0.428898	29.2098
0.431267	29.3527
0.433833	29.5071
0.43636	29.6507
0.438769	29.799
0.441374	29.9364
0.443822	30.07
0.446191	30.2117
0.448797	30.3387
0.451284	30.4757
0.453693	30.6155
0.456299	30.758
0.458747	30.9024
0.461155	31.0467
0.4638	31.1884
0.466209	31.3208
0.468657	31.4564
0.471223	31.5764
0.473632	31.71
0.476079	31.8413
0.478725	31.9698
0.481094	32.0976
0.483581	32.2154
0.486187	32.3312
0.488516	32.4563
0.491083	32.5798
0.493649	32.7115
0.496058	32.8423
0.498624	32.967
0.501111	33.0863
0.503559	33.2014
0.506126	33.3199
0.508613	33.4442
0.511021	33.5701
0.513588	33.6878
0.516036	33.8063
0.518444	33.926
0.521089	34.0368
0.523498	34.1461
0.525906	34.258
0.528552	34.3669
0.530921	34.4877
0.533368	34.6063
0.536014	34.7279
0.538422	34.8445
0.54087	34.9614
0.543515	35.0715
0.545845	35.1788
0.548372	35.2842
0.551017	35.3853
0.553386	35.505
0.555873	35.6096
0.55844	35.7235
0.560769	35.8305
0.563375	35.9397
0.565941	36.0563
0.56831	36.1606
0.570877	36.2636
0.573285	36.354
0.575694	36.4679
0.5783	36.5721
0.580787	36.6933
0.583274	36.7949
0.585841	36.896
0.588249	36.9906
0.590697	37.0867
0.593303	37.1852
0.595711	37.2821
0.598199	37.3906
0.600805	37.4906
0.603173	37.5886
0.605661	37.6913
0.608267	37.789
0.610636	37.8967
0.613163	37.9878
0.615768	38.0801
0.618098	38.1754
0.620664	38.2689
0.623152	38.3665
0.62556	38.4735
0.628126	38.5769
0.630653	38.6796
0.633022	38.79
0.635589	38.8785
0.638076	38.9761
0.640484	39.0587
0.64313	39.136
0.645538	39.2259
0.647947	39.3147
0.650592	39.417
0.653	39.5104
0.655488	39.6058
0.658094	39.6896
0.660462	39.7822
0.662989	39.876
0.665556	39.9618
0.667964	40.0475
0.670491	40.1278
0.672978	40.2115
0.675387	40.2965
0.677914	40.3857
0.68048	40.4694
0.682889	40.5605
0.685415	40.6351
0.687903	40.7227
0.690272	40.8096
0.692917	40.8995
0.695404	40.9868
0.697773	41.0667
0.700419	41.1393
0.702827	41.2145
0.705236	41.3022
0.70792	41.3701
0.710329	41.4504
0.712737	41.5299
0.715383	41.6056
0.717712	41.6828
0.72016	41.7647
0.722845	41.8473
0.725253	41.9257
0.727741	42.0056
0.730267	42.0751
0.732636	42.155
0.735163	42.2253
0.737769	42.3021
0.740178	42.3851
0.742704	42.4635
0.745192	42.5438
0.7476	42.626
0.750206	42.7075
0.752693	42.7843
0.755102	42.8576
0.757708	42.9279
0.760156	42.9989
0.762564	43.0665
0.765209	43.1294
0.767578	43.1985
0.770026	43.2661
0.772672	43.3441
0.775041	43.4167
0.777488	43.4846
0.780134	43.5556
0.782503	43.6201
0.78499	43.6958
0.787596	43.7618
0.789965	43.8351
0.792413	43.9027
0.795058	43.9707
0.797467	44.0374
0.799993	44.0965
0.80252	44.1629
0.804889	44.2332
0.807495	44.3116
0.809983	44.3899
0.812391	44.461
0.814997	44.5231
0.817445	44.583
0.819853	44.6424
0.822459	44.7053
0.824907	44.7768
0.827315	44.8405
0.829921	44.9042
0.83233	44.9655
0.834817	45.0323
0.837423	45.086
0.839831	45.1451
0.842279	45.2095
0.844885	45.2678
0.847254	45.3412
0.849741	45.3991
0.852347	45.4632
0.854756	45.5234
0.857243	45.5852
0.859809	45.6392
0.862178	45.701
0.864745	45.7608
0.867311	45.8218
0.86968	45.8801
0.872286	45.9268
0.874694	45.9851
0.877063	46.0392
0.879709	46.0932
0.882196	46.1473
0.884644	46.2079
0.88721	46.2662
0.889579	46.3145
0.892027	46.3747
0.894712	46.4295
0.897081	46.509
0.899608	46.5662
0.902174	46.6249
0.904543	46.6855
0.90703	46.7372
0.909636	46.7951
0.912045	46.8449
0.914572	46.9028
0.917138	46.9414
0.919507	46.9939
0.922034	47.0387
0.9246	47.0793
0.926969	47.1352
0.929496	47.1789
0.932023	47.2302
0.934392	47.2796
0.936919	47.3429
0.939446	47.3981
0.941854	47.4561
0.94446	47.4993
0.946947	47.5456
0.949316	47.5989
0.951961	47.6472
0.95437	47.7054
0.956857	47.7556
0.959463	47.8116
0.961872	47.8583
0.964319	47.9062
0.966925	47.9464
0.969294	47.9892
0.971821	48.0301
0.974388	48.0695
0.976796	48.1158
0.979362	48.1699
0.981889	48.2116
0.984258	48.2656
0.986824	48.3031
0.989272	48.3467
0.991681	48.3953
0.994287	48.449
0.996814	48.495
0.999143	48.5451
1.00179	48.588
1.00424	48.6386
1.00661	48.6934
1.00925	48.7389
1.0117	48.7887
1.01411	48.8289
1.01675	48.8768
1.01916	48.9104
1.02157	48.9497
1.02425	48.9779
1.02666	49.0208
1.02911	49.0536
1.03172	49.0876
1.03401	49.1285
1.03653	49.1655
1.03914	49.2188
1.04155	49.2578
1.04411	49.3018
1.04656	49.3404
1.04897	49.3945
1.05158	49.4339
1.05406	49.4825
1.05651	49.5269
1.05908	49.5647
1.06153	49.6064
1.06393	49.6454
1.06654	49.6867
1.06899	49.7157
1.07144	49.7539
1.07404	49.7906
1.07645	49.8307
1.07886	49.8682
1.08154	49.8948
1.08391	49.9288
1.08636	49.9605
1.08897	49.996
1.09133	50.0404
1.09386	50.074
1.09647	50.1048
1.09884	50.1434
1.10132	50.1809
1.10389	50.223
1.1063	50.2712
1.10879	50.3083
1.11135	50.345
1.11372	50.3917
1.11637	50.4318
1.11881	50.4805
1.12118	50.5226
1.12383	50.5627
1.12628	50.5978
1.12872	50.638
1.13133	50.6712
1.13378	50.7059
1.13623	50.7407
1.13879	50.7716
1.1412	50.8052
1.14369	50.8326
1.14625	50.865
1.14862	50.9025
1.15115	50.9372
1.15376	50.9665
1.15613	50.9955
1.15865	51.0202
1.16118	51.0522
1.16351	51.0893
1.16611	51.1225
1.16864	51.1607
1.17105	51.1963
1.17362	51.2279
1.17614	51.2584
1.17847	51.3009
1.18112	51.3283
1.18361	51.3619
1.18597	51.3985
1.18862	51.4213
1.19099	51.4588
1.1934	51.487
1.19608	51.5186
1.19853	51.5453
1.20094	51.5719
1.20354	51.5978
1.20591	51.6375
1.2084	51.6769
1.21101	51.7086
1.21341	51.753
1.21594	51.7769
1.21851	51.8093
1.22084	51.8325
1.2234	51.8564
1.22593	51.885
1.22838	51.9232
1.23094	51.9483
1.23343	51.9746
1.2358	52.0027
1.23841	52.0247
1.24085	52.0437
1.24326	52.0703
1.24583	52.0865
1.24832	52.1166
1.25073	52.1394
1.25337	52.1711
1.25578	52.1962
1.25823	52.2309
1.26079	52.2572
1.2632	52.2807
1.26561	52.3189
1.26833	52.3398
1.2707	52.3792
1.27323	52.4042
1.2758	52.4305
1.27817	52.4533
1.28065	52.478
1.28322	52.4977
1.28563	52.5243
1.28819	52.5463
1.29068	52.571
1.29313	52.5969
1.29566	52.6189
1.29814	52.6444
1.30059	52.6683
1.30316	52.695
1.30561	52.7185
1.30801	52.754
1.31066	52.7756
1.31311	52.8154
1.31552	52.8401
1.31812	52.8637
1.32053	52.8822
1.32294	52.903
1.32562	52.927
1.32803	52.9525
1.33048	52.986
1.33309	53.0038
1.33545	53.0243
1.33794	53.0401
1.34059	53.0582
1.34296	53.086
1.34548	53.1023
1.34801	53.115
1.3503	53.1362
1.35295	53.1602
1.35547	53.1829
1.35788	53.2123
1.36045	53.2366
1.36293	53.2563
1.36526	53.2864
1.36795	53.3061
1.3704	53.3308
1.37284	53.3497
1.37545	53.3586
1.37782	53.3787
1.38027	53.3964
1.38287	53.4246
1.38528	53.4459
1.38777	53.4698
1.39034	53.481
1.39274	53.5045
1.39523	53.5242
1.39784	53.5412
1.40021	53.5667
1.40269	53.5752
1.4053	53.5879
1.40767	53.6007
1.41019	53.6153
1.41276	53.6377
1.41513	53.6601
1.41766	53.6821
1.42018	53.6976
1.42255	53.7227
1.42516	53.7389
1.42765	53.7644
1.43005	53.7813
1.4327	53.8018
1.43515	53.8207
1.43752	53.8346
1.44016	53.8543
1.44257	53.8728
1.44506	53.891
1.44766	53.8983
1.45003	53.9076
1.45252	53.9157
1.45513	53.9296
1.45749	53.9489
1.46002	53.967
1.46255	53.9767
1.46496	53.9933
1.46752	54.0018
1.47009	54.0195
1.47246	54.0358
1.47499	54.0512
1.47751	54.0632
1.47984	54.0875
1.48249	54.1033
1.48497	54.1315
1.48738	54.1473
1.48999	54.1616
1.49244	54.1736
1.49481	54.1871
1.49745	54.2025
1.4999	54.2203
1.50231	54.2404
1.50491	54.2454
1.50732	54.2689
1.50973	54.2863
1.51241	54.3133
1.51482	54.3276
1.51735	54.3384
1.51984	54.3407
1.52225	54.3496
1.52473	54.3647
1.52734	54.3801
1.52975	54.4102
1.53231	54.4149
1.5348	54.4284
1.53717	54.4404
1.53978	54.4593
1.54226	54.4712
1.54471	54.4824
1.54728	54.4813
1.54973	54.4902
1.55209	54.4967
1.55474	54.5014
1.55719	54.5172
1.5596	54.5299
1.5622	54.5361
1.56461	54.5446
1.56706	54.5546
1.5697	54.5612
1.57207	54.5705
1.57456	54.5732
1.57717	54.5847
1.57954	54.5882
1.58198	54.606
1.58463	54.6064
1.587	54.6261
1.58956	54.6222
1.59209	54.6276
1.59446	54.6311
1.59703	54.6392
1.59955	54.6411
1.60192	54.6511
1.60453	54.6535
1.60698	54.65
1.60942	54.6554
1.61203	54.6415
1.61448	54.6399
1.61696	54.6257
1.61945	54.621
1.6219	54.6176
1.62439	54.6241
1.62699	54.6141
1.6294	54.6087
1.63185	54.6067
1.63449	54.5921
1.63682	54.5847
1.63931	54.5766
1.64196	54.5666
1.64433	54.567
1.64685	54.5469
1.64938	54.5276
1.65175	54.4909
1.65431	54.4643
1.65684	54.4288
1.65925	54.3944
1.66182	54.3496
1.6643	54.3052
1.66663	54.2574
1.66932	54.1964
1.67181	54.1408
1.67421	54.0659
1.67682	53.9813
1.67923	53.8887
1.6816	53.7914
1.68428	53.6586
1.68673	53.4933
1.68922	53.2756
1.69174	53.0135
1.69415	52.7019
1.69664	52.3398
1.69921	51.9054
1.70161	51.3333
1.70418	50.5384
1.70667	49.203
1.70825	47.697
1.70904	46.5515
1.70983	45.2296
1.7107	43.7869
1.71156	42.2368
1.71243	40.5945
1.7133	38.892
1.71413	37.0941

## Sheet: Specimen 0.2
Specimen 1.2	Specimen 1.2
Elongation	Standard force
%	N
0	1.9775
0	1.9717
0	1.97132
0	1.96939
0	1.96514
0.000157099	1.96939
0.00121751	2.00413
0.0023172	2.03309
0.00345617	2.0605
0.00447731	2.08405
0.00553772	2.11416
0.00671596	2.1435
0.00793348	2.16435
0.00930809	2.19099
0.0108005	2.21569
0.0119002	2.23384
0.0130785	2.25778
0.0142174	2.27476
0.0153564	2.30063
0.0165739	2.32109
0.0178307	2.34194
0.0192446	2.3597
0.0207763	2.37784
0.0222294	2.3983
0.0236826	2.41722
0.025175	2.44038
0.0268639	2.4647
0.0285134	2.48169
0.0300844	2.49984
0.0316161	2.523
0.0333049	2.54153
0.0351115	2.55697
0.0367611	2.58515
0.038332	2.60021
0.0399816	2.61527
0.0417097	2.63457
0.0433199	2.65889
0.0448909	2.67588
0.0464619	2.70252
0.0482293	2.73572
0.0499573	2.76815
0.0515283	2.79826
0.0532171	2.83069
0.0548667	2.87238
0.0565947	2.90674
0.058205	2.94458
0.059776	2.99438
0.0614255	3.03723
0.0631536	3.08047
0.0648031	3.14185
0.0664134	3.19281
0.0680629	3.25149
0.069791	3.32253
0.0714798	3.39472
0.0730508	3.46537
0.0746218	3.54992
0.0763106	3.62829
0.078078	3.72365
0.079649	3.8217
0.0812592	3.91629
0.0829088	4.02091
0.0846368	4.13094
0.0862864	4.23016
0.0878966	4.33478
0.0894676	4.44326
0.0911957	4.54904
0.0929238	4.65521
0.0944948	4.76253
0.0960658	4.87256
0.0977546	4.98297
0.0994827	5.0984
0.101132	5.21229
0.102703	5.32618
0.104313	5.43775
0.106081	5.54894
0.10777	5.65742
0.109341	5.76938
0.110951	5.8906
0.112679	6.00565
0.114407	6.12417
0.115978	6.24346
0.117549	6.35619
0.119277	6.46892
0.121005	6.58551
0.122615	6.69901
0.124186	6.81714
0.125875	6.93219
0.127603	7.0426
0.129253	7.15572
0.130824	7.2588
0.132473	7.3638
0.134201	7.47036
0.13589	7.57035
0.137461	7.68153
0.139071	7.78924
0.1408	7.89541
0.142488	8.00351
0.144059	8.10736
0.14567	8.21391
0.147319	8.32316
0.149087	8.42315
0.150736	8.52739
0.152268	8.63471
0.153917	8.73162
0.155645	8.83199
0.157334	8.92812
0.158866	9.02927
0.160437	9.12964
0.162165	9.22693
0.163972	9.32808
0.165543	9.43
0.167114	9.5269
0.168802	9.62496
0.17057	9.72302
0.17218	9.81837
0.173751	9.91991
0.175361	10.0157
0.177129	10.1164
0.178817	10.2091
0.180388	10.3017
0.181999	10.4017
0.183727	10.4859
0.185416	10.5828
0.187026	10.6801
0.188518	10.7781
0.190246	10.8708
0.192014	10.9785
0.193663	11.0665
0.195234	11.1646
0.196884	11.2514
0.198612	11.3418
0.200261	11.4263
0.201832	11.5155
0.203364	11.607
0.205131	11.705
0.206899	11.7946
0.20847	11.8946
0.210119	11.988
0.211808	12.0822
0.213497	12.1722
0.215107	12.2614
0.216678	12.3571
0.218328	12.4517
0.220056	12.5347
0.221745	12.6258
0.223316	12.7169
0.224965	12.7995
0.226693	12.8868
0.228421	12.9733
0.229953	13.0624
0.231524	13.1485
0.233213	13.2311
0.23498	13.3203
0.23663	13.4022
0.238161	13.4829
0.239811	13.5697
0.241539	13.655
0.243228	13.7369
0.244799	13.8237
0.24637	13.9106
0.248098	13.994
0.249826	14.0793
0.251436	14.1612
0.252222	14.2025
0.253832	14.287
0.255521	14.3669
0.257249	14.4538
0.259605	14.5797
0.262119	14.7148
0.264672	14.8375
0.267028	14.9595
0.269581	15.0719
0.272095	15.1966
0.274451	15.3209
0.277083	15.4371
0.279518	15.5622
0.281913	15.6795
0.284545	15.7946
0.28698	15.9085
0.289376	16.0328
0.291968	16.1428
0.294363	16.2602
0.296838	16.3752
0.299391	16.4856
0.301786	16.5957
0.304261	16.7157
0.306853	16.8227
0.309209	16.94
0.311684	17.045
0.314276	17.1516
0.316593	17.2624
0.319067	17.3674
0.321699	17.4739
0.324055	17.5805
0.326608	17.6913
0.329121	17.7967
0.331439	17.9129
0.334031	18.0086
0.336544	18.1017
0.33894	18.2032
0.341493	18.304
0.343928	18.402
0.346245	18.5055
0.348916	18.6063
0.351351	18.7101
0.353825	18.8201
0.356378	18.9147
0.358735	19.0112
0.36113	19.105
0.363801	19.1992
0.366236	19.29
0.36871	19.3822
0.371263	19.461
0.37362	19.5567
0.376094	19.6536
0.378686	19.7505
0.381043	19.8455
0.383595	19.937
0.386148	20.0196
0.388465	20.1088
0.390979	20.1964
0.393532	20.2875
0.395849	20.3814
0.398441	20.4748
0.400915	20.5686
0.403311	20.6616
0.405903	20.7416
0.408338	20.8265
0.410773	20.9068
0.413326	20.9871
0.415761	21.0612
0.418157	21.1407
0.420788	21.2253
0.423184	21.3087
0.425658	21.3909
0.428211	21.4596
0.430607	21.5372
0.433081	21.621
0.435674	21.7044
0.437991	21.7889
0.440583	21.8634
0.443096	21.9395
0.445453	22.0136
0.448006	22.0955
0.45048	22.1738
0.452915	22.2476
0.455468	22.3163
0.457903	22.3885
0.460299	22.4599
0.462891	22.5364
0.465326	22.6217
0.467761	22.702
0.470353	22.7815
0.472749	22.8452
0.475105	22.9158
0.477776	22.9846
0.480211	23.0606
0.482607	23.1278
0.485238	23.1865
0.487595	23.2575
0.49003	23.3197
0.492661	23.3861
0.495057	23.4521
0.497531	23.515
0.500084	23.5714
0.502401	23.632
0.504915	23.6887
0.507507	23.7428
0.509863	23.7961
0.512455	23.8293
0.51493	23.8671
0.517247	23.8918
0.519839	23.9154
0.522313	23.9308
0.524788	23.954
0.527341	23.9679
0.529736	23.9748
0.532171	23.9802
0.534763	23.9779
0.537159	23.9883
0.539673	23.9899
0.542226	23.996
0.544621	23.9933
0.547017	23.9845
0.549688	23.9752
0.552005	23.974
0.55444	23.9725
0.557071	23.9613
0.559428	23.9617
0.561902	23.9841
0.564494	24.0088
0.566851	24.0358
0.569364	24.0501
0.571917	24.0663
0.574274	24.0787
0.576787	24.1242
0.579301	24.1798
0.581697	24.2752
0.584289	24.3752
0.586763	24.4748
0.58912	24.5809
0.591751	24.6662
0.594147	24.7678
0.59666	24.8427
0.599213	24.9284
0.601609	25.0052
0.604044	25.0805
0.606597	25.1569
0.608993	25.2291
0.611506	25.2967
0.61402	25.3604
0.616415	25.4279
0.618929	25.4878
0.621482	25.5604
0.623878	25.6194
0.626391	25.6766
0.628905	25.7322
0.631222	25.7843
0.633814	25.8356
0.636367	25.8835
0.638684	25.9329
0.641276	25.9769
0.643751	26.0217
0.646107	26.0653
0.648699	26.1113
0.651173	26.153
0.653608	26.1873
0.656201	26.2101
0.658557	26.2024
0.660914	25.9372
0.663624	25.3951
0.66598	24.9288
0.668494	24.6033
0.671046	24.7705
0.673364	24.943
0.675838	25.0855
0.678469	25.2388
0.680865	25.3789
0.683418	25.5179
0.685892	25.6472
0.688288	25.7688
0.690841	25.8789
0.693354	25.9827
0.69575	26.0854
0.698303	26.1715
0.700738	26.2618
0.703134	26.341
0.705726	26.4313
0.708161	26.502
0.710557	26.585
0.71311	26.6552
0.715545	26.7243
0.71794	26.7849
0.720572	26.8421
0.722968	26.8984
0.725442	26.9544
0.728034	27.0031
0.73043	27.0544
0.732825	27.0984
0.735457	27.1467
0.737813	27.1961
0.740327	27.2436
0.74288	27.2922
0.745275	27.3378
0.74775	27.3775
0.750303	27.4192
0.752698	27.4648
0.755212	27.5084
0.757765	27.5536
0.760161	27.5887
0.762674	27.6366
0.765109	27.6721
0.767583	27.7169
0.770136	27.7532
0.772532	27.7864
0.774967	27.8277
0.777599	27.8574
0.779994	27.898
0.78239	27.9331
0.785021	27.9663
0.787378	27.9964
0.789813	28.0416
0.792484	28.0836
0.79484	28.123
0.797275	28.1566
0.799906	28.1863
0.802224	28.2222
0.804737	28.2527
0.807329	28.2995
0.809725	28.3323
0.812239	28.3616
0.814713	28.3975
0.816991	28.4319
0.819662	28.4709
0.822136	28.501
0.824571	28.5404
0.827124	28.5639
0.82952	28.5983
0.831915	28.6195
0.834547	28.6546
0.836982	28.6847
0.839495	28.723
0.842048	28.7546
0.844405	28.7805
0.8468	28.8141
0.849432	28.8341
0.851828	28.8704
0.854302	28.8986
0.856855	28.9322
0.859211	28.9646
0.861725	28.9963
0.864278	29.026
0.866634	29.0588
0.869108	29.0893
0.87174	29.1233
0.874057	29.1542
0.87661	29.1878
0.879084	29.209
0.88148	29.2314
0.884033	29.2565
0.886546	29.2835
0.888864	29.3105
0.891495	29.3426
0.89393	29.3804
0.896365	29.4163
0.898957	29.4484
0.901392	29.4754
0.903827	29.5101
0.906419	29.5314
0.908815	29.5669
0.911289	29.5962
0.913842	29.629
0.916199	29.6503
0.918712	29.6862
0.921265	29.7109
0.923661	29.7375
0.926174	29.7669
0.928688	29.7866
0.931084	29.8201
0.933637	29.8421
0.93615	29.8726
0.938507	29.8943
0.941099	29.9224
0.943573	29.9468
0.945851	29.9707
0.948522	30.0039
0.950996	30.0286
0.953352	30.0749
0.955984	30.0939
0.95838	30.1259
0.960736	30.1506
0.963407	30.183
0.965803	30.2047
0.968238	30.2336
0.97083	30.2487
0.973186	30.2726
0.975621	30.2927
0.978292	30.3216
0.980648	30.3433
0.983162	30.3687
0.985715	30.3896
0.988032	30.4205
0.990546	30.4483
0.993138	30.4795
0.995533	30.5073
0.998047	30.5374
1.00056	30.5575
1.00292	30.5872
1.00547	30.6174
1.00794	30.6506
1.01042	30.6795
1.01297	30.6973
1.01541	30.7231
1.01776	30.7386
1.02036	30.759
1.02279	30.7826
1.02519	30.8023
1.02782	30.8177
1.03021	30.8355
1.03265	30.8594
1.03528	30.8818
1.03764	30.91
1.04011	30.9293
1.0427	30.9536
1.04506	30.9752
1.04753	30.998
1.05013	31.0192
1.05244	31.0482
1.05503	31.0806
1.05755	31.0957
1.0599	31.1169
1.06246	31.1327
1.06493	31.1663
1.06737	31.1798
1.06992	31.2046
1.07235	31.2246
1.07479	31.2451
1.07738	31.2605
1.07978	31.2733
1.08225	31.2906
1.0848	31.2976
1.08724	31.3254
1.08967	31.3381
1.09223	31.3601
1.09462	31.3821
1.0971	31.4011
1.09969	31.4196
1.10201	31.4416
1.10452	31.4667
1.10711	31.4833
1.10951	31.5138
1.11202	31.5362
1.11454	31.5516
1.11689	31.5767
1.11941	31.5999
1.12196	31.623
1.12432	31.647
1.12687	31.6709
1.12934	31.6844
1.1317	31.7111
1.13437	31.7281
1.1368	31.7416
1.13924	31.7601
1.14179	31.7705
1.14419	31.7867
1.14658	31.801
1.14922	31.8219
1.15165	31.8385
1.15416	31.8558
1.15668	31.8805
1.15907	31.9037
1.16151	31.9242
1.1641	31.9327
1.1665	31.9531
1.16905	31.9709
1.17152	31.9856
1.17388	32.0002
1.17639	32.0188
1.17891	32.0384
1.1813	32.0601
1.18382	32.0805
1.18637	32.0921
1.18869	32.1153
1.19132	32.1311
1.19375	32.1562
1.19619	32.1743
1.19874	32.1894
1.20118	32.2075
1.20361	32.2241
1.2062	32.2458
1.2086	32.2585
1.21107	32.2759
1.21366	32.2878
1.21606	32.3106
1.2185	32.3299
1.22109	32.3469
1.22348	32.3712
1.22596	32.384
1.22851	32.4017
1.23083	32.4071
1.23338	32.4253
1.23589	32.4438
1.23833	32.4654
1.24084	32.4739
1.24336	32.4894
1.24575	32.5098
1.24834	32.5257
1.25082	32.5534
1.25318	32.565
1.25577	32.5735
1.2582	32.582
1.26056	32.5951
1.26319	32.6152
1.26559	32.6365
1.26806	32.6569
1.27065	32.6639
1.27301	32.6836
1.27544	32.6971
1.27808	32.7113
1.28047	32.7276
1.28291	32.7403
1.2855	32.7503
1.28782	32.7658
1.29033	32.7839
1.29296	32.7959
1.29532	32.8152
1.29783	32.8214
1.3003	32.8314
1.30266	32.8461
1.30529	32.8561
1.30781	32.8731
1.3102	32.8951
1.31275	32.9117
1.31519	32.9229
1.31759	32.9403
1.32018	32.9557
1.32261	32.975
1.32509	32.9827
1.32764	32.992
1.33004	33.0024
1.33243	33.0132
1.33502	33.0349
1.33742	33.0522
1.33985	33.0669
1.34249	33.0789
1.34488	33.0932
1.34732	33.114
1.34995	33.1271
1.3523	33.1499
1.35478	33.1538
1.35737	33.1758
1.35969	33.1897
1.36224	33.2128
1.36475	33.2306
1.36715	33.2445
1.3697	33.2592
1.37222	33.2653
1.37457	33.2843
1.37717	33.2912
1.37956	33.3063
1.382	33.3148
1.38459	33.3244
1.38698	33.3372
1.38942	33.3483
1.39201	33.3538
1.39445	33.3769
1.39692	33.3927
1.39947	33.4024
1.40183	33.4159
1.40434	33.4283
1.40694	33.4414
1.40925	33.4537
1.41177	33.4661
1.41436	33.4842
1.41664	33.4993
1.41923	33.519
1.42178	33.5275
1.42414	33.5503
1.42669	33.558
1.42916	33.5757
1.43152	33.5865
1.43407	33.5869
1.43659	33.6039
1.43898	33.6078
1.44154	33.619
1.44397	33.6267
1.44633	33.6336
1.449	33.639
1.45143	33.6584
1.45391	33.6707
1.45646	33.6761
1.45882	33.6881
1.46129	33.6985
1.46392	33.7143
1.46628	33.7332
1.46883	33.7417
1.47135	33.7514
1.47366	33.7626
1.47622	33.7672
1.47877	33.7769
1.48116	33.7865
1.48372	33.7946
1.48615	33.8058
1.48851	33.8217
1.4911	33.8321
1.49358	33.841
1.49597	33.8522
1.49856	33.8626
1.501	33.8792
1.50339	33.895
1.50599	33.9097
1.50842	33.924
1.51086	33.9321
1.51345	33.9382
1.51584	33.9502
1.51824	33.9641
1.52087	33.9796
1.52327	33.9869
1.52574	34.0085
1.52833	34.0085
1.53069	34.027
1.5332	34.0321
1.53572	34.0444
1.53811	34.0541
1.54067	34.0668
1.54318	34.0795
1.54554	34.0919
1.54809	34.1012
1.55056	34.1058
1.55296	34.1181
1.55555	34.1282
1.55799	34.1425
1.56038	34.1521
1.56301	34.1622
1.56541	34.1784
1.56784	34.1846
1.57044	34.1965
1.57283	34.2054
1.57523	34.2127
1.57786	34.2212
1.58029	34.2274
1.58273	34.2398
1.58532	34.2533
1.58764	34.2645
1.59015	34.2703
1.59274	34.2745
1.5951	34.2807
1.59761	34.2803
1.60013	34.293
1.60244	34.2996
1.60504	34.3154
1.60759	34.3185
1.60999	34.332
1.6125	34.3343
1.61497	34.3479
1.61733	34.3594
1.61996	34.371
1.62244	34.3957
1.62491	34.4011
1.62746	34.4158
1.62982	34.4216
1.63225	34.432
1.63489	34.4386
1.63728	34.4502
1.63972	34.4513
1.64231	34.4621
1.64466	34.4714
1.6471	34.4768
1.64969	34.4926
1.65209	34.5015
1.65456	34.5115
1.65715	34.5239
1.65951	34.5397
1.66202	34.5486
1.66458	34.5621
1.66693	34.576
1.66949	34.5834
1.672	34.5907
1.67436	34.5945
1.67695	34.6061
1.67938	34.6057
1.68182	34.6223
1.68441	34.6227
1.68685	34.6343
1.68924	34.6351
1.69183	34.6397
1.69423	34.6478
1.69666	34.654
1.69926	34.6667
1.70165	34.6795
1.70413	34.6903
1.70668	34.6988
1.70911	34.7077
1.71159	34.7177
1.7141	34.7216
1.71646	34.732
1.71901	34.7401
1.72156	34.7505
1.72396	34.7598
1.72651	34.766
1.72899	34.7717
1.7313	34.7818
1.73394	34.7949
1.73641	34.8019
1.73881	34.8119
1.7414	34.8073
1.74383	34.8146
1.74619	34.8277
1.74882	34.8293
1.75122	34.8331
1.75365	34.8354
1.7562	34.8436
1.7586	34.8424
1.76104	34.8528
1.76371	34.8625
1.76606	34.8706
1.76858	34.8795
1.77109	34.8818
1.77345	34.8891
1.77596	34.8957
1.77855	34.9107
1.78095	34.9173
1.7835	34.9378
1.78601	34.9405
1.78837	34.9497
1.79088	34.9486
1.7934	34.9536
1.79579	34.9601
1.79839	34.9644
1.80082	34.9721
1.80318	34.9852
1.80577	34.9903
1.80824	34.9972
1.8106	35.0076
1.81323	35.0099
1.81563	35.0296
1.81806	35.0366
1.82069	35.0466
1.82305	35.0547
1.82552	35.0667
1.82812	35.0663
1.83051	35.0779
1.83291	35.0806
1.83554	35.0841
1.8379	35.093
1.84045	35.1045
1.84296	35.1065
1.84536	35.1157
1.84787	35.1173
1.85039	35.1223
1.85278	35.1335
1.85533	35.1366
1.85777	35.1458
1.8602	35.1485
1.8628	35.1551
1.86519	35.157
1.86767	35.1648
1.87022	35.1655
1.87265	35.1744
1.87505	35.1841
1.87768	35.1922
1.88008	35.2018
1.88255	35.208
1.8851	35.218
1.88746	35.2219
1.88993	35.2358
1.89257	35.2319
1.89492	35.2416
1.89744	35.2497
1.89995	35.2493
1.90227	35.259
1.90482	35.2539
1.90737	35.2586
1.90977	35.2578
1.91228	35.2613
1.9148	35.2674
1.91711	35.2783
1.91974	35.2752
1.92222	35.2806
1.92461	35.2906
1.92721	35.2941
1.9296	35.2999
1.932	35.303
1.93467	35.3103
1.93706	35.3165
1.93954	35.3284
1.94213	35.3304
1.94449	35.3342
1.94696	35.3381
1.94951	35.3366
1.95191	35.3478
1.95442	35.3505
1.95698	35.3528
1.95929	35.3543
1.96181	35.3616
1.96436	35.3574
1.96672	35.3593
1.96927	35.3628
1.97178	35.3694
1.97418	35.3864
1.97673	35.403
1.97921	35.4118
1.9816	35.413
1.98415	35.418
1.98663	35.4215
1.98902	35.4315
1.99162	35.4439
1.99405	35.4454
1.99649	35.4497
1.99908	35.4474
2.00151	35.4508
2.00391	35.4582
2.0065	35.4528
2.0089	35.4655
2.01137	35.4694
2.01392	35.4836
2.01632	35.486
2.01879	35.4975
2.02135	35.4964
2.02374	35.5049
2.0263	35.5153
2.02881	35.5168
2.03117	35.5269
2.03376	35.5219
2.03619	35.5277
2.03859	35.528
2.04118	35.5408
2.04362	35.5416
2.04597	35.552
2.04864	35.5473
2.05108	35.5524
2.05344	35.5547
2.05607	35.5562
2.05842	35.5616
2.06086	35.5582
2.06349	35.5605
2.06589	35.5728
2.06832	35.5767
2.07091	35.5805
2.07323	35.5879
2.07574	35.5925
2.07837	35.5948
2.08073	35.5987
2.08328	35.589
2.0858	35.589
2.08811	35.6022
2.09067	35.6053
2.09322	35.6172
2.09562	35.6219
2.09821	35.6257
2.1006	35.6253
2.103	35.6284
2.10559	35.6242
2.10807	35.6222
2.11046	35.628
2.11305	35.6253
2.11545	35.628
2.11781	35.6253
2.12048	35.6288
2.12287	35.6234
2.12527	35.6199
2.1279	35.6184
2.1303	35.6226
2.13273	35.6288
2.13532	35.6276
2.13772	35.6354
2.14019	35.6408
2.14278	35.6442
2.14514	35.6462
2.14765	35.6477
2.15021	35.6458
2.15256	35.6442
2.15512	35.6408
2.15759	35.6365
2.15999	35.6427
2.16254	35.6419
2.16498	35.645
2.16741	35.6423
2.17	35.65
2.17244	35.6554
2.17487	35.657
2.17743	35.6608
2.17986	35.6593
2.18233	35.6601
2.18489	35.6554
2.18728	35.6516
2.18976	35.6489
2.19235	35.645
2.19475	35.6404
2.19726	35.6357
2.19981	35.6334
2.20209	35.6257
2.20464	35.6161
2.2072	35.6149
2.20955	35.6122
2.2121	35.608
2.21458	35.601
2.21694	35.5983
2.21953	35.5921
2.22204	35.5883
2.22436	35.5721
2.22695	35.5655
2.22939	35.5574
2.23174	35.5477
2.23445	35.5377
2.23689	35.528
2.23932	35.5192
2.24187	35.5026
2.24427	35.484
2.24671	35.4574
2.24934	35.4458
2.25173	35.4338
2.25425	35.4203
2.25676	35.4053
2.25912	35.3767
2.26163	35.3562
2.26414	35.3265
2.26654	35.3064
2.26909	35.2752
2.27161	35.2435
2.27396	35.2068
2.27651	35.1636
2.27903	35.1088
2.28138	35.0632
2.28398	35.0045
2.28645	34.9362
2.28881	34.8717
2.29144	34.7988
2.29387	34.7281
2.29627	34.6328
2.2989	34.5154
2.3013	34.3834
2.30365	34.2305
2.30632	34.0533
2.30868	33.8159
2.31116	33.4541

## Sheet: Specimen 0.3
Specimen 1.3	Specimen 1.3
Elongation	Standard force
%	N
0	1.99945
0	1.98555
0	1.99173
0	1.98709
0	1.98709
0	1.98169
0.000589323	1.99211
0.00172868	1.99288
0.00290733	2.01103
0.00416455	2.02493
0.00518604	2.03535
0.00628611	2.03458
0.00746476	2.04384
0.00883985	2.04539
0.0102935	2.05388
0.0113936	2.0535
0.0124937	2.05697
0.0135937	2.06508
0.0147331	2.06546
0.015951	2.06817
0.0172868	2.07589
0.0186619	2.0755
0.0200763	2.07975
0.0214514	2.08824
0.0228265	2.10291
0.024398	2.106
0.0260481	2.11681
0.0276982	2.12762
0.0292697	2.13264
0.0308805	2.13264
0.0326092	2.13611
0.0343379	2.14461
0.0358701	2.14615
0.0374024	2.15348
0.0390918	2.16545
0.040899	2.17781
0.0425491	2.1836
0.0441207	2.19827
0.0457315	2.20599
0.0474995	2.20908
0.0491888	2.22529
0.0507604	2.23031
0.0522926	2.2361
0.0540213	2.24691
0.0558286	2.25849
0.0574001	2.26313
0.0589716	2.27046
0.060661	2.28281
0.0623897	2.28745
0.0640005	2.2944
0.065572	2.30173
0.0671828	2.3137
0.0689508	2.31833
0.0706795	2.33725
0.072251	2.34265
0.0738618	2.35424
0.0755512	2.3608
0.0772406	2.37084
0.0788122	2.37817
0.0803837	2.38589
0.0820731	2.39168
0.083841	2.40597
0.0854912	2.41678
0.0870627	2.42411
0.0887521	2.43647
0.0904808	2.44689
0.0921309	2.45847
0.0937024	2.46812
0.0953132	2.47391
0.0970419	2.4909
0.0987313	2.50248
0.100342	2.50866
0.101953	2.52333
0.103682	2.53761
0.105371	2.54997
0.106982	2.56502
0.108553	2.58471
0.110164	2.60247
0.111932	2.6156
0.113622	2.62795
0.115193	2.6461
0.116765	2.65227
0.118493	2.66772
0.120261	2.68895
0.121833	2.70401
0.123404	2.73026
0.125054	2.75226
0.126822	2.76964
0.128433	2.79627
0.130005	2.82291
0.131616	2.84376
0.133383	2.87928
0.135073	2.90437
0.136644	2.93641
0.138216	2.96421
0.139984	2.99278
0.141713	3.02482
0.143284	3.04953
0.144895	3.08389
0.146584	3.11902
0.148313	3.14488
0.149924	3.18272
0.151495	3.2248
0.153145	3.24642
0.154913	3.2885
0.156564	3.32942
0.158135	3.35606
0.159785	3.40007
0.161514	3.44949
0.163203	3.4823
0.164735	3.52322
0.166386	3.57264
0.168075	3.61395
0.169843	3.6568
0.171414	3.71278
0.173025	3.7703
0.174675	3.82165
0.176404	3.87415
0.178015	3.93515
0.179586	3.98302
0.181237	4.039
0.182965	4.10347
0.184694	4.17064
0.186265	4.2301
0.187837	4.3019
0.189526	4.36599
0.191294	4.42583
0.192905	4.48953
0.194398	4.56095
0.196048	4.62311
0.197895	4.6953
0.199506	4.77328
0.201077	4.83775
0.202727	4.91381
0.204456	4.99102
0.206145	5.05626
0.207717	5.1327
0.209288	5.20992
0.211017	5.28443
0.212785	5.36357
0.214396	5.44503
0.215967	5.52378
0.217578	5.61335
0.219346	5.6979
0.220996	5.78939
0.222528	5.87857
0.224139	5.97624
0.225907	6.06388
0.227636	6.15113
0.229207	6.23992
0.230818	6.33026
0.232508	6.41095
0.234197	6.50206
0.235808	6.59548
0.23734	6.69161
0.23903	6.7889
0.240797	6.88194
0.242487	6.97421
0.244058	7.06068
0.245708	7.14909
0.247437	7.23016
0.249087	7.31433
0.250659	7.4008
0.251445	7.44867
0.253134	7.52782
0.254863	7.61893
0.256513	7.69845
0.258084	7.78493
0.259774	7.87257
0.261502	7.95132
0.263977	8.07602
0.266335	8.20072
0.268889	8.32734
0.271403	8.44123
0.27376	8.57404
0.276353	8.69063
0.278828	8.82999
0.281186	8.93886
0.283779	9.05622
0.286215	9.16934
0.288611	9.28168
0.291244	9.39943
0.29364	9.51332
0.295997	9.63995
0.298669	9.75152
0.301066	9.87853
0.303501	9.98393
0.306134	10.0974
0.308452	10.2078
0.311005	10.3244
0.31352	10.4348
0.315917	10.5588
0.31847	10.6715
0.320985	10.7912
0.323342	10.9124
0.325935	11.0274
0.328371	11.1452
0.330807	11.2599
0.333361	11.3714
0.335796	11.4776
0.338193	11.5961
0.340825	11.7069
0.343222	11.8343
0.345658	11.9528
0.34829	12.0663
0.350608	12.1818
0.353005	12.3038
0.355715	12.4184
0.358073	12.5346
0.360548	12.6508
0.363141	12.7609
0.365459	12.8828
0.367973	12.9902
0.370606	13.0998
0.372963	13.211
0.375438	13.3222
0.377953	13.426
0.380231	13.5357
0.382864	13.6492
0.385417	13.7638
0.387814	13.8769
0.390368	13.982
0.392764	14.085
0.395161	14.1889
0.397793	14.2974
0.400229	14.4182
0.402743	14.5309
0.405258	14.6448
0.407615	14.7487
0.41009	14.8626
0.412683	14.9699
0.41508	15.0822
0.417555	15.1853
0.420187	15.2822
0.422545	15.3787
0.424941	15.4679
0.427574	15.5717
0.429931	15.6733
0.432406	15.7845
0.434999	15.8864
0.437317	15.9883
0.439832	16.0945
0.442425	16.1937
0.444782	16.2995
0.447296	16.4006
0.44985	16.496
0.452168	16.5987
0.454761	16.6987
0.457236	16.7998
0.459672	16.9037
0.462265	17.0017
0.464662	17.0959
0.467058	17.1893
0.469691	17.2808
0.472087	17.377
0.474562	17.4719
0.477155	17.5654
0.479513	17.6619
0.481988	17.7522
0.484542	17.8395
0.486938	17.9325
0.489453	18.0275
0.491967	18.1147
0.494324	18.2205
0.496917	18.3074
0.499432	18.4027
0.501789	18.4896
0.504343	18.5873
0.506818	18.6861
0.509175	18.7737
0.511768	18.8675
0.514283	18.9548
0.51664	19.0501
0.519272	19.1301
0.521708	19.2111
0.524065	19.2814
0.526698	19.3667
0.529094	19.4447
0.53153	19.5323
0.534123	19.6115
0.536481	19.6933
0.538916	19.7848
0.541588	19.8744
0.543945	19.9589
0.54646	20.0388
0.548974	20.111
0.551332	20.1871
0.553846	20.2504
0.556439	20.3222
0.558836	20.3523
0.561389	20.1369
0.563825	19.8856
0.566261	19.6474
0.568775	19.598
0.57129	19.6736
0.573686	19.7593
0.57628	19.8416
0.578715	19.94
0.581073	20.0381
0.583666	20.133
0.586102	20.2222
0.588498	20.2898
0.59113	20.3562
0.593527	20.4075
0.595924	20.472
0.598595	20.5384
0.600953	20.6145
0.603428	20.6886
0.606021	20.7685
0.608378	20.833
0.610814	20.899
0.613407	20.9584
0.615803	21.0113
0.618357	21.0696
0.620872	21.1206
0.623229	21.1843
0.625783	21.2472
0.628297	21.3121
0.630694	21.3765
0.633247	21.4368
0.635723	21.5001
0.638158	21.5526
0.640712	21.6136
0.643109	21.6642
0.645623	21.7336
0.648138	21.7927
0.650534	21.8614
0.65297	21.9286
0.655602	21.9935
0.65796	22.0618
0.660474	22.1259
0.663067	22.1992
0.665346	22.2656
0.66786	22.3428
0.670453	22.415
0.672811	22.5112
0.675325	22.6019
0.677918	22.6876
0.680197	22.7679
0.68279	22.8397
0.685344	22.92
0.687701	23.0003
0.690255	23.0744
0.69273	23.1482
0.695009	23.2153
0.69768	23.2875
0.700155	23.3617
0.702552	23.4335
0.705145	23.4929
0.707502	23.5678
0.709938	23.6408
0.71257	23.7218
0.715006	23.7964
0.717481	23.8581
0.720035	23.9191
0.722392	23.9793
0.724868	24.0477
0.727421	24.1091
0.729818	24.1782
0.732372	24.2345
0.734925	24.2982
0.737243	24.36
0.739758	24.4183
0.742351	24.4793
0.74463	24.543
0.747223	24.6059
0.749737	24.6696
0.752055	24.7333
0.754687	24.7897
0.757162	24.8495
0.759559	24.9063
0.762113	24.9584
0.764588	25.0155
0.766945	25.0769
0.769578	25.1329
0.771974	25.1862
0.77441	25.2398
0.777042	25.2912
0.7794	25.3394
0.781835	25.3977
0.784468	25.4495
0.786825	25.5205
0.789379	25.5803
0.791933	25.6259
0.794251	25.6714
0.796804	25.7259
0.799319	25.7803
0.801715	25.8363
0.80423	25.8934
0.806744	25.9355
0.809101	25.9853
0.811695	26.0316
0.814209	26.0849
0.816566	26.1282
0.819159	26.1864
0.821595	26.232
0.823952	26.2806
0.826585	26.3285
0.829021	26.3729
0.831456	26.4227
0.83405	26.4748
0.836446	26.5339
0.838803	26.5887
0.841514	26.6354
0.843872	26.6845
0.846347	26.7308
0.8489	26.7806
0.851179	26.8211
0.853733	26.8721
0.856365	26.9099
0.858723	26.9516
0.861237	26.9925
0.863791	27.0393
0.866069	27.0879
0.868662	27.135
0.871177	27.1848
0.873652	27.2234
0.876206	27.2628
0.878602	27.2941
0.880999	27.33
0.883553	27.3674
0.886028	27.4176
0.888464	27.4643
0.891057	27.5102
0.893414	27.5597
0.89585	27.5948
0.898482	27.6315
0.900879	27.6701
0.903315	27.7071
0.905908	27.7473
0.908265	27.7863
0.91074	27.8326
0.913333	27.8701
0.91569	27.9206
0.918205	27.9615
0.920759	28.0071
0.923116	28.0534
0.92563	28.0959
0.928184	28.133
0.930541	28.1723
0.933134	28.2133
0.93561	28.2457
0.938006	28.2909
0.940599	28.3302
0.942996	28.3762
0.945471	28.4248
0.948025	28.4654
0.95046	28.5032
0.952896	28.5345
0.955489	28.5673
0.957847	28.6082
0.960361	28.6507
0.962915	28.685
0.965311	28.7202
0.967747	28.7476
0.97034	28.7835
0.972698	28.8144
0.975251	28.8437
0.977805	28.8769
0.980084	28.9124
0.982677	28.9491
0.985231	28.9815
0.987588	29.0232
0.990142	29.0556
0.992656	29.0865
0.994974	29.1232
0.997606	29.1514
1.00008	29.1892
1.00244	29.2162
1.00503	29.2487
1.00743	29.2745
1.00979	29.307
1.0125	29.3328
1.01493	29.361
1.01737	29.3981
1.01988	29.4282
1.02228	29.4676
1.02472	29.5104
1.02735	29.5448
1.02978	29.5849
1.0323	29.6174
1.03481	29.6513
1.03717	29.6733
1.03968	29.7023
1.04224	29.7251
1.04463	29.7644
1.04719	29.7934
1.04966	29.8235
1.05198	29.8498
1.05457	29.8722
1.05705	29.9054
1.05945	29.9374
1.06204	29.9683
1.06447	30.0011
1.06687	30.0328
1.0695	30.0633
1.0719	30.0907
1.07434	30.1273
1.07693	30.149
1.07933	30.181
1.08172	30.21
1.08435	30.2459
1.08675	30.2767
1.08923	30.3069
1.09182	30.3358
1.09418	30.3648
1.09665	30.3945
1.09921	30.4184
1.1016	30.464
1.10412	30.4929
1.10667	30.5292
1.10903	30.5663
1.11158	30.6034
1.11406	30.6292
1.11649	30.6586
1.11905	30.6728
1.12152	30.6983
1.12392	30.7223
1.12651	30.7493
1.12895	30.7755
1.13134	30.8006
1.13398	30.8265
1.13633	30.85
1.13873	30.8767
1.14136	30.9006
1.14376	30.9257
1.14619	30.9562
1.14883	30.9825
1.15114	31.0114
1.15362	31.0392
1.15625	31.0616
1.15861	31.0902
1.16112	31.1103
1.16368	31.14
1.16596	31.1593
1.16855	31.1809
1.17114	31.201
1.17354	31.2249
1.17605	31.2388
1.17849	31.2624
1.18085	31.2844
1.18348	31.3095
1.18599	31.3427
1.18843	31.36
1.19098	31.3847
1.19338	31.404
1.19578	31.4426
1.19837	31.4685
1.20077	31.5036
1.20324	31.5357
1.20583	31.5581
1.20819	31.5836
1.21063	31.599
1.21326	31.6191
1.21562	31.6392
1.21805	31.6639
1.22068	31.6863
1.223	31.7086
1.22556	31.7249
1.22807	31.7484
1.23047	31.7685
1.23302	31.7824
1.23554	31.8009
1.23789	31.8268
1.24045	31.853
1.24292	31.8785
1.24536	31.9009
1.24795	31.9241
1.25039	31.9434
1.25274	31.9746
1.25538	31.9986
1.25777	32.0302
1.26021	32.0503
1.2628	32.0719
1.2652	32.0928
1.26767	32.1159
1.27023	32.1445
1.27266	32.1715
1.27514	32.1854
1.27769	32.1982
1.28009	32.2136
1.28256	32.224
1.28516	32.2437
1.28747	32.2661
1.29007	32.2819
1.29254	32.3036
1.2949	32.3229
1.29749	32.3449
1.29997	32.3673
1.30236	32.3873
1.30496	32.4062
1.30739	32.4283
1.30971	32.4495
1.31234	32.4657
1.31482	32.4927
1.31722	32.5082
1.31981	32.5302
1.32217	32.5499
1.3246	32.5699
1.32727	32.5892
1.32967	32.6147
1.33215	32.6329
1.3347	32.6506
1.33706	32.6688
1.33957	32.6865
1.34212	32.707
1.34452	32.7213
1.34708	32.7402
1.34955	32.7468
1.35191	32.7626
1.35446	32.7792
1.35701	32.7969
1.35937	32.8182
1.36197	32.8259
1.36436	32.8417
1.36676	32.8657
1.36935	32.89
1.37183	32.9081
1.37422	32.9348
1.37686	32.9502
1.37925	32.9676
1.38165	32.9853
1.38428	33.0031
1.38664	33.0251
1.38907	33.0525
1.39171	33.071
1.39406	33.088
1.39654	33.1035
1.39913	33.1236
1.40153	33.1417
1.40404	33.1649
1.40656	33.1761
1.40891	33.1896
1.41143	33.21
1.41394	33.2208
1.41634	33.2401
1.41893	33.2452
1.42141	33.2629
1.4238	33.2753
1.42636	33.2923
1.42879	33.3062
1.43127	33.3224
1.43382	33.3405
1.43622	33.3494
1.43866	33.3753
1.44129	33.3915
1.44368	33.417
1.44612	33.4262
1.44875	33.4482
1.45107	33.4633
1.45355	33.4919
1.45618	33.5084
1.45854	33.5262
1.46105	33.5428
1.4636	33.5482
1.46588	33.5583
1.46844	33.5675
1.47099	33.5868
1.47339	33.5949
1.4759	33.6146
1.47842	33.6262
1.48073	33.6389
1.48337	33.6525
1.48584	33.6617
1.48824	33.681
1.49083	33.6945
1.49323	33.7123
1.49562	33.7246
1.4983	33.7436
1.50073	33.7625
1.50317	33.7698
1.50576	33.7833
1.50812	33.7853
1.51059	33.7995
1.51319	33.8107
1.51554	33.8212
1.51806	33.8366
1.52061	33.8478
1.52293	33.8644
1.52544	33.8729
1.528	33.8868
1.53039	33.8961
1.53291	33.9111
1.53546	33.92
1.53782	33.9435
1.54037	33.9598
1.54285	33.9721
1.54524	33.9926
1.54784	34.0022
1.55031	34.0231
1.55267	34.0385
1.55526	34.0489
1.5577	34.0621
1.56013	34.0783
1.56273	34.091
1.56509	34.1007
1.56756	34.1165
1.57015	34.1207
1.57251	34.1393
1.57503	34.1505
1.57758	34.1644
1.57998	34.1783
1.58249	34.1914
1.585	34.2018
1.5874	34.2149
1.58995	34.2238
1.59247	34.2257
1.59483	34.2427
1.59738	34.2501
1.59989	34.2686
1.60229	34.2794
1.60484	34.2991
1.60728	34.3107
1.60964	34.3269
1.61227	34.3404
1.61475	34.3501
1.6171	34.3543
1.61974	34.3609
1.62209	34.3709
1.62449	34.379
1.62716	34.3914
1.6296	34.4076
1.63199	34.4215
1.63459	34.4273
1.63694	34.4419
1.63938	34.4528
1.64205	34.4616
1.64445	34.469
1.64696	34.4794
1.64944	34.4778
1.65179	34.4914
1.65435	34.4956
1.6569	34.5118
1.6593	34.523
1.66189	34.5338
1.66433	34.54
1.66668	34.5462
1.66928	34.5512
1.67175	34.5562
1.67415	34.5647
1.67674	34.5624
1.67918	34.5759
1.68154	34.5732
1.68413	34.5724
1.68656	34.5747
1.68896	34.5856
1.69159	34.5886
1.69399	34.5956
1.69647	34.5998
1.69906	34.5964
1.70142	34.6106
1.70389	34.6114
1.70648	34.6195
1.70884	34.6249
1.71136	34.6319
1.71391	34.6342
1.71627	34.6365
1.71882	34.633
1.72133	34.6226
1.72373	34.6211
1.72625	34.6068
1.72868	34.5987
1.73112	34.5925
1.73371	34.5894
1.73615	34.5805
1.73858	34.5697
1.74118	34.5535
1.74357	34.5327
1.74605	34.5091
1.7486	34.4867
1.751	34.4616
1.75343	34.4439
1.75607	34.4188
1.75842	34.396
1.76094	34.3628
1.76353	34.3323
1.76581	34.2922
1.76836	34.2582
1.77096	34.213
1.77331	34.1713
1.77583	34.135
1.77838	34.0806
1.78066	34.03
1.78321	33.9648
1.78573	33.9007
1.78812	33.832
1.79072	33.7636
1.79315	33.6922
1.79551	33.6277
1.79818	33.561
1.80062	33.4837
1.80305	33.4042
1.80561	33.3143
1.80797	33.2436
1.8104	33.1649
1.81307	33.095
1.81547	33.0139
1.81798	32.9382
1.82054	32.868
1.82289	32.7857
1.82537	32.7163
1.82792	32.6224
1.83032	32.5201
1.83283	32.3796
1.83535	32.2117
1.83771	31.9901
1.84026	31.7125
1.84277	31.3523
1.84513	30.8794
1.84772	30.2312
1.8502	29.0637
1.85177	28.055
1.85338	26.9732
1.85519	25.8568
1.85759	24.4534
1.85998	23.5593
1.86261	22.9366
1.86505	22.4899
1.86741	22.1297
1.87004	21.8093
1.87244	21.541
1.87491	21.3155
1.87754	21.1152
1.8799	20.9202
1.88234	20.7241
1.88493	20.5257
1.88729	20.3234
1.88984	20.0798
1.89232	19.8095
1.89471	19.5211
1.89727	19.249
1.89974	19.0189
1.90218	18.8266
1.90473	18.6598
1.90721	18.5077
1.90956	18.3853
1.9122	18.2657
1.91467	18.1553
1.91703	18.0352
1.91966	17.892
1.92202	17.7399
1.92442	17.5758
1.92709	17.4306
1.92948	17.3032
1.93192	17.1882
1.93451	17.07
1.93687	16.9674
1.93931	16.8585
1.94194	16.7508
1.94433	16.6442
1.94677	16.5311
1.94936	16.4095
1.95168	16.301
1.95427	16.1983
1.95679	16.0933
1.95919	15.9964
1.96178	15.8887
1.96421	15.7953
1.96653	15.6864
1.96916	15.5721
1.97168	15.4594
1.97408	15.339
1.97667	15.2146
1.97907	15.0942
1.98146	14.9749
1.98405	14.8595
1.98649	14.7622
1.98893	14.6664
1.99152	14.5703
1.99388	14.4734
1.99631	14.3761
1.99895	14.2958
2.0013	14.2148
2.00374	14.1329
2.00637	14.0372
2.00873	13.9418
2.01124	13.8549
2.01384	13.7689
2.01619	13.6997
2.01871	13.6252
2.02126	13.5588
2.02362	13.4863
2.02613	13.4229
2.02865	13.3569
2.03104	13.2901
2.03364	13.238
2.03607	13.177
2.03847	13.1153
2.04106	13.0334
2.04346	12.9496
2.04593	12.8523
2.04853	12.745
2.05088	12.625
2.05336	12.4914
2.05595	12.3725
2.05835	12.2331
2.06082	12.0914
2.06338	11.9308
2.06577	11.793
2.06825	11.6502
2.07084	11.5147
2.0732	11.3556
2.07571	11.1714
2.07827	10.946
2.08055	10.6379

## Sheet: Specimen 0.4
Specimen 1.4	Specimen 1.4
Elongation	Standard force
%	N
0	1.94879
0	1.93798
0	1.93489
0	1.91906
0	1.91443
3.92045e-05	1.93219
0.00105852	1.96114
0.00215625	1.99473
0.00317557	2.02021
0.00446932	2.05611
0.00556705	2.07618
0.00670398	2.10321
0.00788011	2.12521
0.00921307	2.14104
0.010742	2.16227
0.0119182	2.16845
0.0130943	2.18274
0.014192	2.19895
0.015329	2.20706
0.0165443	2.21632
0.0178773	2.22752
0.0192886	2.23176
0.0207	2.24064
0.0221114	2.24991
0.0235227	2.25377
0.0250517	2.26496
0.0267767	2.27191
0.0285017	2.27886
0.0300307	2.28427
0.0316773	2.28272
0.0333631	2.27848
0.0350881	2.27577
0.0366562	2.26651
0.0382244	2.2611
0.0399102	2.25261
0.0416352	2.24643
0.0432818	2.23331
0.0448892	2.22829
0.0465358	2.21902
0.0482608	2.21208
0.0499074	2.20011
0.0514756	2.19818
0.053083	2.19084
0.0547687	2.1866
0.056533	2.19123
0.0581011	2.19895
0.0596693	2.21014
0.0613159	2.21555
0.0630801	2.22983
0.0647267	2.23601
0.0662557	2.24721
0.0678631	2.24798
0.0696273	2.25917
0.0713523	2.26728
0.0729205	2.27809
0.0744886	2.28388
0.0761744	2.29508
0.0778994	2.30396
0.0795068	2.31013
0.081075	2.31592
0.0827216	2.32326
0.0844858	2.33561
0.0861324	2.35067
0.0877006	2.35685
0.089308	2.37306
0.0910722	2.38464
0.092758	2.39738
0.0943261	2.40394
0.0959335	2.41746
0.0976585	2.43174
0.0993835	2.44564
0.100952	2.45722
0.102559	2.47305
0.104245	2.49003
0.10597	2.50316
0.107616	2.52208
0.109145	2.53675
0.110831	2.55759
0.112517	2.57265
0.114203	2.58577
0.115771	2.60778
0.117418	2.62592
0.119103	2.64445
0.120789	2.66607
0.122357	2.68383
0.123965	2.70429
0.125651	2.72128
0.127376	2.73634
0.129022	2.76606
0.130551	2.78923
0.132198	2.80814
0.133962	2.84057
0.135648	2.87261
0.137177	2.89964
0.138706	2.93515
0.140509	2.9672
0.142234	3.00233
0.143802	3.02588
0.14541	3.06294
0.147095	3.09961
0.14886	3.13204
0.150428	3.17566
0.151996	3.22045
0.153643	3.25403
0.155407	3.29882
0.157093	3.34746
0.158661	3.38027
0.160268	3.43471
0.161954	3.48682
0.16364	3.52775
0.165208	3.57793
0.166776	3.63237
0.168462	3.68139
0.170265	3.73776
0.171873	3.79875
0.173441	3.85821
0.175127	3.91303
0.176852	3.96939
0.178459	4.02382
0.179988	4.08289
0.181595	4.1462
0.18336	4.20913
0.185124	4.27167
0.186653	4.33344
0.188299	4.39289
0.189985	4.45119
0.19171	4.50948
0.193318	4.57125
0.194847	4.64228
0.196532	4.6998
0.198257	4.76659
0.199943	4.8438
0.201472	4.89939
0.203158	4.97197
0.204883	5.0403
0.206569	5.09551
0.208137	5.16384
0.209705	5.23294
0.211352	5.28429
0.213155	5.35995
0.214763	5.41902
0.216291	5.48349
0.217938	5.54874
0.219702	5.6105
0.221388	5.67575
0.222917	5.75025
0.224485	5.8182
0.22621	5.89811
0.227974	5.96374
0.229543	6.03439
0.23115	6.11276
0.232797	6.17028
0.234522	6.24286
0.236168	6.31853
0.237697	6.37875
0.239344	6.44631
0.241108	6.51927
0.242794	6.57873
0.244362	6.65555
0.245969	6.73237
0.247734	6.8065
0.249419	6.88139
0.250987	6.95783
0.252556	7.02771
0.254281	7.0972
0.255143	7.13078
0.25679	7.20838
0.258358	7.27285
0.260005	7.34581
0.262631	7.45159
0.265023	7.55081
0.267414	7.66315
0.270002	7.77395
0.272393	7.87973
0.274863	7.99786
0.277411	8.09553
0.279803	8.20478
0.282273	8.30554
0.28486	8.42754
0.287213	8.55841
0.289761	8.68426
0.29227	8.80934
0.294583	8.924
0.297131	9.05642
0.29968	9.17416
0.302071	9.29114
0.30458	9.40541
0.307089	9.51312
0.309441	9.63009
0.312029	9.74745
0.314538	9.87176
0.31689	9.99375
0.319439	10.11
0.321869	10.2219
0.324222	10.3339
0.326888	10.4493
0.329279	10.5593
0.331749	10.6736
0.334336	10.7848
0.336689	10.9006
0.33908	11.028
0.341746	11.1454
0.344138	11.2662
0.346607	11.3739
0.349156	11.4801
0.351508	11.5878
0.354017	11.6982
0.356565	11.8097
0.358957	11.9248
0.361505	12.0329
0.363975	12.1402
0.366327	12.2491
0.368915	12.351
0.371385	12.4545
0.373737	12.5614
0.376285	12.6788
0.378755	12.7961
0.381107	12.9146
0.383773	13.0274
0.386204	13.1358
0.388595	13.2401
0.391183	13.3513
0.393574	13.4578
0.396005	13.5698
0.398632	13.6821
0.400984	13.8026
0.403454	13.9103
0.406081	14.0207
0.408394	14.1261
0.410864	14.2361
0.413451	14.3392
0.415843	14.4411
0.418352	14.5449
0.420861	14.6457
0.423213	14.7584
0.425801	14.8546
0.428231	14.958
0.430662	15.0561
0.43321	15.1568
0.435641	15.2533
0.438072	15.3537
0.440659	15.4406
0.443051	15.5271
0.44552	15.6213
0.448108	15.7093
0.450499	15.8104
0.452852	15.9023
0.455518	15.9984
0.457909	16.0826
0.46034	16.1745
0.462966	16.2571
0.46528	16.3478
0.467749	16.4405
0.470376	16.5266
0.472728	16.6157
0.475238	16.6987
0.477747	16.7883
0.48002	16.8813
0.482608	16.9667
0.485156	17.0624
0.487548	17.1539
0.490096	17.2458
0.492566	17.3268
0.494918	17.4195
0.497545	17.5056
0.499976	17.5932
0.502445	17.6866
0.504994	17.7716
0.507346	17.8673
0.509816	17.9503
0.512364	18.0507
0.514795	18.1387
0.517265	18.2298
0.519852	18.312
0.522205	18.39
0.524635	18.4703
0.527262	18.5587
0.529575	18.6506
0.532045	18.741
0.534632	18.8263
0.536985	18.9062
0.539494	18.9896
0.542042	19.0676
0.544394	19.1482
0.546943	19.2301
0.549491	19.3061
0.551765	19.3965
0.554392	19.4737
0.556861	19.5582
0.559253	19.6439
0.56184	19.732
0.564271	19.8153
0.566663	19.8898
0.56925	19.9644
0.571641	20.0404
0.574151	20.1165
0.576738	20.1917
0.57909	20.2728
0.581521	20.3512
0.584109	20.4272
0.5865	20.5079
0.589009	20.5817
0.591518	20.6593
0.59387	20.7353
0.59638	20.8114
0.598967	20.8847
0.601319	20.965
0.603868	21.0326
0.606337	21.1098
0.608651	21.1831
0.611277	21.2484
0.613786	21.3136
0.616139	21.3812
0.618726	21.4464
0.621157	21.5155
0.623509	21.5877
0.626175	21.6553
0.628606	21.7333
0.631036	21.8066
0.633585	21.8637
0.635937	21.9309
0.638328	21.985
0.640994	22.051
0.643386	22.1162
0.645895	22.1838
0.648404	22.2467
0.650756	22.31
0.653226	22.3807
0.655853	22.4482
0.658205	22.5289
0.660753	22.583
0.663263	22.6517
0.665576	22.715
0.668124	22.7779
0.670672	22.8435
0.673064	22.9103
0.675573	22.9671
0.678043	23.0204
0.680395	23.0856
0.683022	23.1435
0.685452	23.206
0.687844	23.262
0.69047	23.3107
0.692823	23.3508
0.695253	23.2477
0.69788	22.8586
0.700272	22.5038
0.702702	22.2066
0.70529	22.2529
0.707642	22.3096
0.710112	22.383
0.712699	22.4475
0.715013	22.5204
0.717561	22.5942
0.720109	22.6667
0.722501	22.7335
0.72501	22.8015
0.727558	22.8578
0.72991	22.9188
0.732459	22.9686
0.734928	23.018
0.73732	23.0678
0.739868	23.1242
0.742338	23.1817
0.744769	23.2354
0.747317	23.2863
0.749748	23.3331
0.752178	23.3798
0.754766	23.4253
0.757157	23.4778
0.759588	23.5388
0.762215	23.6037
0.764528	23.6728
0.766998	23.7469
0.769624	23.826
0.771977	23.9048
0.774486	23.9751
0.777034	24.0496
0.779347	24.1171
0.781895	24.1882
0.784444	24.2511
0.786796	24.3194
0.789344	24.3851
0.791775	24.4538
0.794166	24.5252
0.796754	24.5893
0.799263	24.6537
0.801655	24.7109
0.804203	24.7727
0.806634	24.8294
0.809025	24.8935
0.811652	24.9506
0.814043	25.0128
0.816552	25.0703
0.819101	25.1247
0.821453	25.1784
0.823923	25.2309
0.826471	25.283
0.828902	25.3324
0.831411	25.3784
0.833959	25.4328
0.836272	25.4907
0.838742	25.5397
0.84133	25.5888
0.843682	25.6366
0.846191	25.6756
0.8487	25.7277
0.851092	25.7822
0.85364	25.8328
0.85611	25.8833
0.858501	25.9327
0.861089	25.9791
0.863559	26.0219
0.865872	26.0694
0.868498	26.1096
0.870929	26.1613
0.87336	26.2045
0.875947	26.2489
0.878339	26.2906
0.88073	26.3292
0.883357	26.3678
0.885709	26.4111
0.888218	26.4574
0.890806	26.4983
0.893158	26.5473
0.895667	26.5929
0.898215	26.6419
0.900607	26.6925
0.903116	26.7396
0.905586	26.7705
0.907977	26.811
0.910565	26.85
0.913035	26.8851
0.915426	26.9249
0.918014	26.9612
0.920444	27.0087
0.922757	27.0453
0.925423	27.0867
0.927854	27.1349
0.930245	27.1739
0.932872	27.2144
0.935224	27.243
0.937616	27.2716
0.940282	27.2994
0.942634	27.3326
0.945104	27.3658
0.947692	27.3986
0.950005	27.4299
0.952474	27.465
0.95514	27.5098
0.957493	27.5491
0.960041	27.5839
0.962511	27.6225
0.964824	27.6646
0.967411	27.704
0.96992	27.7441
0.972351	27.7761
0.974899	27.8063
0.977291	27.8422
0.979761	27.8727
0.98227	27.9093
0.984779	27.9433
0.98717	27.9777
0.989758	28.0097
0.99211	28.0371
0.994502	28.0688
0.997168	28.0889
0.99952	28.1217
1.00195	28.1553
1.00458	28.1807
1.00693	28.2174
1.0094	28.2413
1.01199	28.2819
1.01438	28.3097
1.01685	28.3475
1.01944	28.3738
1.02175	28.4147
1.02426	28.4421
1.02681	28.4726
1.02916	28.5077
1.03175	28.5432
1.03426	28.5795
1.03657	28.6011
1.03916	28.6313
1.04159	28.6587
1.04402	28.6892
1.0466	28.7166
1.049	28.7536
1.05143	28.7888
1.05401	28.8115
1.05644	28.8413
1.05888	28.8625
1.06146	28.8942
1.06382	28.9227
1.06629	28.9548
1.06891	28.9756
1.07126	29.0084
1.07373	29.0428
1.07632	29.0675
1.0786	29.0957
1.08114	29.1289
1.08373	29.1567
1.08608	29.1841
1.08863	29.2123
1.09114	29.2358
1.09345	29.2574
1.096	29.286
1.09855	29.3045
1.10086	29.3319
1.10345	29.3539
1.10588	29.3806
1.10823	29.4049
1.1109	29.4261
1.11337	29.4512
1.1158	29.4786
1.11835	29.5091
1.1207	29.5281
1.12313	29.5539
1.1258	29.5748
1.12815	29.6022
1.13066	29.628
1.13321	29.6504
1.13556	29.6786
1.13807	29.7053
1.14062	29.7303
1.14301	29.7504
1.14552	29.7747
1.14799	29.7879
1.15034	29.8056
1.15289	29.8211
1.1554	29.8415
1.15779	29.8589
1.16034	29.8732
1.16281	29.8894
1.16516	29.9052
1.16779	29.9323
1.17022	29.9462
1.17261	29.9689
1.17523	29.9909
1.17763	30.0095
1.18002	30.0295
1.18264	30.0492
1.18504	30.0693
1.18747	30.0759
1.19009	30.0898
1.19245	30.1048
1.19488	30.1183
1.19746	30.1288
1.19982	30.1434
1.20233	30.1558
1.20487	30.1793
1.20726	30.1994
1.20981	30.2075
1.21228	30.2168
1.21471	30.2287
1.21726	30.2477
1.21965	30.2693
1.22208	30.2867
1.22467	30.3029
1.22714	30.309
1.22949	30.3175
1.23212	30.326
1.23451	30.3384
1.23686	30.3511
1.23953	30.36
1.24192	30.367
1.24435	30.3708
1.24694	30.3716
1.24929	30.3681
1.25172	30.3704
1.25435	30.3604
1.25674	30.3573
1.25921	30.3434
1.26176	30.3299
1.26407	30.3218
1.26662	30.3102
1.26917	30.3067
1.27156	30.2917
1.27411	30.2747
1.27658	30.2569
1.27893	30.2488
1.28152	30.2372
1.28403	30.2268
1.28646	30.2118
1.28905	30.1986
1.2914	30.1925
1.29379	30.1847
1.29642	30.1797
1.29881	30.1577
1.30128	30.1465
1.30386	30.1206
1.30622	30.1087
1.30861	30.0975
1.31127	30.0851
1.31363	30.0708
1.3161	30.0485
1.31868	30.0249
1.321	30.0029
1.32351	29.979
1.32609	29.9593
1.32845	29.9334
1.33096	29.9025
1.3335	29.8655
1.33582	29.8323
1.3384	29.7875
1.34087	29.7377
1.34327	29.6809
1.34589	29.608
1.34828	29.5246
1.35067	29.4281
1.35326	29.3458
1.35565	29.2513
1.35812	29.1621
1.36071	29.0582
1.3631	28.9521
1.36557	28.8351
1.36812	28.7162
1.37051	28.6123
1.37298	28.5081
1.37557	28.4116
1.37792	28.3104
1.38043	28.2027
1.38298	28.0927
1.38533	27.9584
1.38788	27.7816
1.39039	27.5908
1.3927	27.419
1.39529	27.26
1.39784	27.1353
1.40019	27.0052
1.40274	26.8817
1.40521	26.7554
1.40756	26.6184
1.41015	26.4717
1.41258	26.3281
1.41497	26.1817
1.41756	26.0389
1.41995	25.9049
1.42234	25.776
1.42505	25.6451
1.42744	25.5166
1.42991	25.3927
1.43242	25.2819
1.43477	25.1714
1.43724	25.0672
1.43987	24.961
1.44226	24.8668
1.44477	24.7387
1.44727	24.5939
1.44963	24.4264
1.45218	24.2468
1.45468	24.07
1.45708	23.8697
1.45962	23.6736
1.46206	23.4717
1.46445	23.2948
1.46703	23.1308
1.46946	22.9933
1.47186	22.8694
1.47448	22.7482
1.47691	22.6351
1.47927	22.5177
1.48189	22.4081
1.48428	22.2977
1.48675	22.1842
1.48934	22.071
1.49169	21.9583
1.49412	21.8545
1.49675	21.7468
1.49914	21.6302
1.50165	21.4978
1.5042	21.3785
1.50655	21.2449
1.50902	21.1048
1.51153	20.9333
1.51392	20.7581
1.51647	20.5631
1.51894	20.2829
1.52133	19.9122
1.52392	19.371
1.52639	18.7742
1.52882	18.1032
1.53137	17.45
1.5338	16.8172
1.53615	16.2162
1.53878	15.6537
1.54121	15.0314
1.54364	14.4222
1.54627	13.8415
1.54858	13.3764
1.55101	12.9671
1.55368	12.5587
1.55607	12.1707
1.5585	11.7966
1.56109	11.4689
1.56336	11.1523
1.56587	10.8755
1.56846	10.6319
1.57081	10.4304
1.57336	10.2621
1.57583	10.1204
1.57814	10.0007
1.58077	9.89454
1.58328	9.80575
1.58567	9.7158
1.58825	9.6355
1.59061	9.55558
1.593	9.46023
1.59566	9.36101
1.59809	9.24404
1.6006	9.10043
1.60311	8.93558
1.6055	8.73638
1.60794	8.51942
1.61052	8.29975
1.61291	8.08781
1.61542	7.90443
1.61793	7.73959
1.62025	7.59019
1.62275	7.4265
1.62534	7.23463
1.62769	7.02423
1.6302	6.78835
1.63275	6.57525
1.6351	6.34709
1.63765	6.10118
1.63851	6.00621

## Sheet: Specimen 0.5
Specimen 1.5	Specimen 1.5
Elongation	Standard force
%	N
0	2.03041
0	2.02191
0	2.00724
-3.92447e-05	2.00879
-3.92447e-05	1.99528
0	1.99952
0.00121659	2.06322
0.00235468	2.14352
0.00341429	2.20954
0.00470937	2.28057
0.00584746	2.33771
0.00706405	2.4126
0.00843761	2.48827
0.00981118	2.57513
0.0112632	2.67358
0.0123228	2.73959
0.0134609	2.80831
0.014756	2.88359
0.0160511	2.96196
0.0172677	3.03724
0.0185235	3.116
0.0198578	3.20054
0.0213099	3.2874
0.0229189	3.38083
0.0244102	3.47657
0.0259015	3.58505
0.0274713	3.69392
0.0291981	3.80819
0.0309248	3.92478
0.0324946	4.03597
0.0341037	4.14522
0.0358304	4.25756
0.0375572	4.35794
0.039127	4.46796
0.040736	4.57336
0.0423451	4.68686
0.0441111	4.79341
0.0457986	4.90459
0.0473684	5.00921
0.0489774	5.11692
0.0507434	5.21035
0.0524309	5.31226
0.0540007	5.40646
0.0555705	5.50529
0.0572973	5.60721
0.0590241	5.70411
0.0606331	5.8014
0.0622029	5.9037
0.0638904	5.99983
0.0656172	6.09634
0.0672262	6.19054
0.068796	6.28783
0.0703658	6.39206
0.072171	6.48356
0.0738586	6.57891
0.0753891	6.68238
0.0769981	6.78005
0.0787249	6.87463
0.0804909	6.97192
0.0820607	7.06418
0.0835913	7.15761
0.0852395	7.24563
0.0870448	7.3379
0.0886931	7.42978
0.0902629	7.51741
0.0918719	7.6093
0.0936379	7.70311
0.0953254	7.78534
0.0968952	7.88224
0.0984258	7.97489
0.100153	8.06291
0.101919	8.149
0.103528	8.23702
0.105097	8.32543
0.106785	8.40843
0.108512	8.48912
0.11016	8.57829
0.111651	8.66825
0.11326	8.75086
0.115066	8.84274
0.116753	8.93076
0.118362	9.01608
0.119971	9.10101
0.121659	9.18015
0.123346	9.26663
0.124916	9.34693
0.126486	9.43148
0.128134	9.50985
0.129939	9.59208
0.131588	9.67199
0.133157	9.75885
0.134845	9.84185
0.136572	9.93142
0.13822	10.0144
0.13979	10.097
0.141359	10.182
0.143086	10.2611
0.144813	10.3375
0.146422	10.4267
0.148031	10.5036
0.149719	10.592
0.151485	10.6796
0.153094	10.7634
0.154624	10.8479
0.156194	10.934
0.157999	11.0093
0.159726	11.0853
0.161257	11.1614
0.162826	11.2344
0.164553	11.3096
0.166319	11.383
0.167889	11.4621
0.169459	11.5409
0.171068	11.6173
0.172873	11.7034
0.174521	11.7772
0.176091	11.8559
0.177661	11.9316
0.179427	12.0034
0.181114	12.0729
0.182684	12.1516
0.184254	12.2192
0.185981	12.2952
0.187707	12.3667
0.189317	12.4361
0.190886	12.5168
0.192574	12.5879
0.19434	12.6631
0.195949	12.7446
0.197519	12.8203
0.199167	12.8909
0.200933	12.967
0.202581	13.0357
0.204151	13.1071
0.205799	13.1797
0.207526	13.2449
0.209214	13.3194
0.210783	13.3878
0.212353	13.4565
0.21408	13.5287
0.215807	13.6032
0.217416	13.6773
0.218986	13.7526
0.220634	13.8302
0.2224	13.9012
0.224048	13.9715
0.225579	14.0394
0.227188	14.1128
0.228954	14.1765
0.23068	14.2456
0.23225	14.3197
0.23382	14.3896
0.235508	14.4645
0.237274	14.5417
0.238843	14.6154
0.240374	14.6861
0.242022	14.7606
0.243827	14.8332
0.245515	14.8984
0.247085	14.9683
0.248655	15.0405
0.250381	15.1057
0.252147	15.1652
0.253717	15.2354
0.253717	15.2354
0.255248	15.2984
0.256935	15.3582
0.258701	15.4204
0.260349	15.4844
0.261919	15.552
0.263568	15.6149
0.266158	15.7126
0.268434	15.8137
0.270906	15.9114
0.273575	16.0079
0.27593	16.1118
0.278481	16.1979
0.280953	16.289
0.283268	16.3747
0.285859	16.4724
0.288409	16.5693
0.290803	16.6801
0.293354	16.7688
0.295827	16.8681
0.298142	16.9511
0.300772	17.0379
0.303244	17.1267
0.305677	17.2151
0.308267	17.2981
0.310661	17.3784
0.313016	17.4568
0.315685	17.546
0.318039	17.6359
0.320433	17.7313
0.323063	17.8154
0.325456	17.905
0.32785	17.9849
0.33048	18.0629
0.332874	18.1432
0.335307	18.2258
0.337936	18.3111
0.340291	18.3995
0.342763	18.4872
0.345314	18.5791
0.347708	18.6706
0.350259	18.7555
0.352771	18.8339
0.355086	18.9099
0.357676	18.9875
0.360188	19.069
0.362582	19.1388
0.365172	19.2114
0.367605	19.2848
0.369999	19.3597
0.372589	19.4434
0.375023	19.5199
0.377456	19.6021
0.380046	19.6758
0.382401	19.7484
0.384834	19.8218
0.387463	19.8978
0.389818	19.9692
0.39229	20.0414
0.39492	20.1109
0.397196	20.18
0.399707	20.2441
0.402298	20.3209
0.404652	20.3939
0.407203	20.463
0.409715	20.5329
0.41203	20.5985
0.41462	20.6707
0.417171	20.7406
0.419526	20.8124
0.422077	20.8718
0.42451	20.9417
0.426865	21.0019
0.429533	21.0656
0.431967	21.1243
0.4344	21.1934
0.436951	21.2552
0.439345	21.3139
0.441739	21.3683
0.444407	21.4262
0.446801	21.4899
0.449274	21.5559
0.451824	21.6235
0.454179	21.6911
0.456691	21.749
0.459242	21.8088
0.461596	21.8698
0.464187	21.9327
0.466659	21.986
0.469014	22.0408
0.471604	22.0964
0.474076	22.142
0.476392	22.1964
0.478982	22.2605
0.481493	22.3188
0.483848	22.3809
0.486438	22.4315
0.488911	22.501
0.491265	22.5574
0.493895	22.6126
0.496328	22.6655
0.498683	22.7257
0.501312	22.7855
0.503706	22.8369
0.506178	22.8928
0.508808	22.9384
0.511123	22.9959
0.513596	23.0415
0.516186	23.1044
0.51854	23.1476
0.521091	23.1978
0.523642	23.2368
0.525958	23.2909
0.528509	23.3357
0.530981	23.3808
0.533453	23.4302
0.535965	23.4731
0.538438	23.5202
0.540792	23.5572
0.543422	23.6016
0.545894	23.6294
0.548249	23.658
0.550878	23.6765
0.553272	23.6873
0.555627	23.7082
0.558256	23.7317
0.560689	23.7518
0.563083	23.7916
0.565713	23.8302
0.568067	23.885
0.5705	23.9472
0.573169	24.007
0.575563	24.0722
0.577996	24.1263
0.580547	24.1896
0.582823	24.2502
0.585413	24.3228
0.588004	24.3819
0.590358	24.4629
0.592909	24.5197
0.595382	24.5818
0.597697	24.6448
0.600287	24.7116
0.602799	24.7834
0.605232	24.8486
0.607822	24.9084
0.610216	24.9602
0.612571	25.0173
0.6152	25.0752
0.617633	25.1246
0.620106	25.1752
0.622696	25.2204
0.625051	25.2709
0.627445	25.3165
0.630074	25.3671
0.632429	25.4169
0.634901	25.4636
0.63753	25.5184
0.639846	25.5647
0.642318	25.6188
0.644908	25.6582
0.647263	25.7149
0.649814	25.7589
0.652365	25.8033
0.654641	25.8566
0.657231	25.9018
0.659743	25.9554
0.662137	25.9967
0.664727	26.0373
0.66716	26.0813
0.669554	26.1315
0.672144	26.1708
0.674577	26.2133
0.677011	26.2573
0.679601	26.2959
0.681995	26.3426
0.684428	26.387
0.687018	26.4318
0.689412	26.4762
0.691924	26.5268
0.694435	26.5731
0.69679	26.6279
0.699302	26.6704
0.701892	26.7105
0.704207	26.7557
0.706758	26.7908
0.709309	26.8341
0.711625	26.8665
0.714215	26.9032
0.716726	26.9472
0.719081	26.9958
0.721671	27.0321
0.724104	27.068
0.726459	27.1066
0.729088	27.1406
0.731522	27.1784
0.733955	27.2198
0.736506	27.2468
0.73886	27.2738
0.741293	27.3066
0.743962	27.3433
0.746356	27.3823
0.748868	27.4275
0.751379	27.458
0.753695	27.4912
0.756206	27.5236
0.758836	27.5583
0.761191	27.6054
0.763741	27.639
0.766214	27.6795
0.768569	27.7155
0.77108	27.7544
0.773631	27.793
0.776064	27.8324
0.778576	27.8679
0.781048	27.8969
0.783403	27.9336
0.786032	27.9583
0.788505	27.9915
0.79086	28.0193
0.79345	28.049
0.795883	28.0791
0.798238	28.1073
0.800906	28.1397
0.8033	28.1718
0.805694	28.2077
0.808323	28.2304
0.810678	28.264
0.813072	28.288
0.815741	28.3266
0.818135	28.3559
0.820568	28.3934
0.823197	28.4181
0.825552	28.4451
0.828064	28.4629
0.830575	28.4849
0.832969	28.4879
0.83552	27.8753
0.837992	27.1564
0.840386	26.4832
0.842937	26.2496
0.84541	26.448
0.847843	26.6426
0.850394	26.8082
0.852827	26.9653
0.855221	27.1051
0.85785	27.241
0.860283	27.3831
0.862677	27.5085
0.865307	27.6274
0.867622	27.7398
0.870055	27.8467
0.872724	27.9563
0.875079	28.0571
0.877551	28.1513
0.880141	28.2339
0.882457	28.3173
0.884968	28.3864
0.887559	28.4621
0.889952	28.53
0.892425	28.5891
0.894937	28.6501
0.897252	28.7049
0.899881	28.7559
0.902393	28.7995
0.904787	28.8501
0.907338	28.8898
0.909771	28.9284
0.912086	28.9713
0.914755	29.0107
0.917228	29.062
0.9197	29.0983
0.922251	29.1385
0.924606	29.1686
0.927078	29.2029
0.929629	29.2311
0.932023	29.2577
0.934534	29.2902
0.937085	29.3156
0.93944	29.3508
0.941873	29.3836
0.944463	29.418
0.946818	29.4492
0.94933	29.4793
0.951881	29.5056
0.954275	29.5345
0.956786	29.5608
0.959337	29.5886
0.961692	29.6179
0.964282	29.6492
0.966754	29.6778
0.969109	29.7048
0.97166	29.7222
0.974132	29.7446
0.976566	29.7685
0.979195	29.7951
0.981589	29.8179
0.983944	29.8372
0.986573	29.86
0.988967	29.8909
0.991439	29.9144
0.994029	29.9318
0.996384	29.9561
0.998857	29.9789
1.00141	30.0051
1.00384	30.026
1.00635	30.0468
1.00886	30.065
1.01122	30.0847
1.01377	30.1082
1.01628	30.1325
1.01868	30.1634
1.02123	30.1901
1.0237	30.2098
1.02601	30.224
1.02864	30.2453
1.03112	30.2708
1.03351	30.3043
1.03614	30.3341
1.03853	30.3584
1.04089	30.3839
1.04352	30.402
1.04595	30.4248
1.04834	30.4468
1.05093	30.4665
1.05329	30.4854
1.05576	30.5124
1.05839	30.5302
1.06078	30.5557
1.06326	30.5726
1.06581	30.585
1.06812	30.6116
1.07071	30.6228
1.07323	30.6475
1.07562	30.6672
1.07821	30.6869
1.08064	30.7055
1.083	30.7267
1.08559	30.7483
1.08806	30.763
1.09049	30.7873
1.09308	30.8039
1.09548	30.8251
1.09779	30.8406
1.10046	30.8626
1.10286	30.8834
1.10529	30.8981
1.10792	30.9166
1.11031	30.9328
1.11271	30.961
1.11533	30.9776
1.11769	31.0035
1.1202	31.0201
1.12275	31.0386
1.12515	31.0525
1.12758	31.0641
1.13017	31.0834
1.13252	31.1031
1.13511	31.1247
1.13763	31.1452
1.13994	31.1629
1.14249	31.1791
1.145	31.1954
1.14736	31.2162
1.14995	31.2309
1.15238	31.2536
1.15478	31.2683
1.15737	31.2876
1.1598	31.3027
1.16231	31.327
1.16486	31.3436
1.16726	31.3552
1.16965	31.3714
1.17232	31.3861
1.17467	31.4088
1.17715	31.4312
1.17974	31.4613
1.18205	31.4729
1.18456	31.4849
1.18715	31.503
1.18951	31.5297
1.19202	31.5494
1.19457	31.566
1.19685	31.5795
1.19944	31.5872
1.20195	31.6119
1.20434	31.625
1.20689	31.6443
1.20933	31.6578
1.21164	31.6687
1.21435	31.6837
1.21678	31.6999
1.21922	31.7212
1.22181	31.7285
1.22416	31.7424
1.22659	31.7586
1.22922	31.7706
1.23162	31.7949
1.23413	31.8127
1.23664	31.8343
1.23903	31.8486
1.24151	31.8659
1.24406	31.8818
1.24645	31.9026
1.249	31.9119
1.25147	31.9227
1.25383	31.9404
1.25638	31.9501
1.25889	31.9686
1.26125	31.986
1.26384	32.0011
1.26631	32.0111
1.26866	32.0242
1.27125	32.0474
1.27373	32.064
1.27608	32.0871
1.27871	32.0952
1.28114	32.113
1.2835	32.1288
1.28613	32.1462
1.28856	32.1617
1.29099	32.184
1.29358	32.1972
1.29598	32.2087
1.29841	32.2145
1.301	32.2172
1.30332	32.2323
1.30587	32.2524
1.30842	32.2724
1.31077	32.2933
1.31332	32.3068
1.3158	32.3184
1.31827	32.3226
1.32078	32.3365
1.32325	32.3431
1.32561	32.3597
1.32824	32.374
1.33067	32.3956
1.33306	32.4195
1.33569	32.4338
1.33809	32.4512
1.34044	32.4651
1.34311	32.4759
1.34551	32.484
1.34794	32.5033
1.35057	32.5103
1.35292	32.5245
1.35532	32.5326
1.35795	32.5442
1.36034	32.5543
1.36281	32.5643
1.36536	32.579
1.36768	32.5894
1.37019	32.6033
1.37278	32.6184
1.37517	32.6319
1.37773	32.6392
1.3802	32.65
1.38251	32.6628
1.38514	32.6836
1.38765	32.7064
1.39009	32.723
1.39264	32.7311
1.39503	32.7407
1.39747	32.7488
1.40006	32.7631
1.40245	32.7654
1.40488	32.7751
1.40751	32.7836
1.40987	32.8006
1.41222	32.8114
1.41489	32.8249
1.41728	32.8396
1.41972	32.85
1.42235	32.8627
1.4247	32.8755
1.42717	32.8882
1.42972	32.9044
1.43212	32.9257
1.43463	32.9419
1.43718	32.955
1.43954	32.9666
1.44205	32.977
1.44456	32.9909
1.44695	33.0087
1.44954	33.0268
1.45202	33.0361
1.45437	33.0484
1.45696	33.048
1.45939	33.0569
1.46183	33.0627
1.46442	33.0731
1.46677	33.0886
1.46928	33.0975
1.47183	33.1048
1.47423	33.1106
1.4767	33.1129
1.47925	33.1233
1.48161	33.1345
1.48412	33.1503
1.48671	33.1519
1.48906	33.1696
1.49157	33.175
1.49412	33.1878
1.4964	33.1974
1.49903	33.2082
1.50154	33.2148
1.5039	33.2283
1.50649	33.2403
1.50896	33.2434
1.51127	33.2607
1.51386	33.2638
1.51638	33.2804
1.51873	33.2897
1.52136	33.297
1.52372	33.3005
1.52611	33.3055
1.52878	33.3268
1.53117	33.3434
1.53368	33.3642
1.5362	33.36
1.53855	33.3739
1.54102	33.3847
1.54365	33.4001
1.54605	33.414
1.5486	33.4271
1.55107	33.4356
1.55342	33.4449
1.55597	33.4588
1.55849	33.4661
1.56088	33.4823
1.56343	33.4908
1.5659	33.4989
1.56822	33.5144
1.57081	33.5244
1.57328	33.5364
1.57568	33.546
1.5783	33.5565
1.5807	33.5653
1.58309	33.5792
1.58572	33.5916
1.58812	33.6036
1.59055	33.6182
1.59318	33.6225
1.59557	33.6372
1.59797	33.6437
1.6006	33.658
1.60295	33.6688
1.60546	33.675
1.60805	33.6792
1.61037	33.6858
1.61288	33.6962
1.61539	33.7005
1.61775	33.7109
1.6203	33.7182
1.62281	33.7279
1.62516	33.7453
1.62779	33.7483
1.63023	33.7622
1.63266	33.7676
1.63521	33.7738
1.63764	33.7842
1.64008	33.8001
1.64267	33.8035
1.6451	33.8093
1.64749	33.819
1.65016	33.8263
1.65248	33.8425
1.65491	33.8468
1.65754	33.8514
1.65993	33.8557
1.66237	33.8711
1.66496	33.8734
1.66727	33.885
1.66978	33.8892
1.67234	33.9028
1.67473	33.9113
1.67728	33.9124
1.67975	33.9197
1.68207	33.9259
1.6847	33.936
1.68721	33.941
1.6896	33.958
1.69215	33.9491
1.69459	33.9533
1.6969	33.9622
1.69957	33.9792
1.702	33.9892
1.70452	33.9985
1.70707	34.0082
1.70946	34.0136
1.71189	34.0197
1.71448	34.0275
1.71684	34.0336
1.71935	34.0468
1.7219	34.0526
1.72426	34.0607
1.72673	34.0645
1.72932	34.0734
1.73163	34.0865
1.73415	34.0946
1.73674	34.1124
1.73909	34.122
1.7416	34.1344
1.74415	34.1456
1.74651	34.1591
1.7491	34.1637
1.75157	34.1722
1.75392	34.1788
1.75652	34.1877
1.75899	34.1977
1.76138	34.1965
1.76401	34.2039
1.7664	34.2124
1.76884	34.2232
1.77139	34.2216
1.77378	34.2305
1.77626	34.2344
1.77885	34.2433
1.7812	34.2541
1.78371	34.2676
1.78626	34.2784
1.78866	34.2888
1.79117	34.2962
1.79368	34.3073
1.79603	34.3209
1.79862	34.3309
1.8011	34.3471
1.80349	34.3471
1.80608	34.3583
1.80851	34.3649
1.81083	34.3718
1.8135	34.3799
1.81593	34.3834
1.81833	34.3892
1.82092	34.3958
1.82335	34.4019
1.8257	34.4124
1.82833	34.4104
1.83077	34.4216
1.8332	34.4239
1.83579	34.4374
1.83814	34.4398
1.84058	34.4483
1.84321	34.4567
1.84556	34.4641
1.84811	34.4664
1.85062	34.4699
1.85298	34.4822
1.85549	34.4919
1.85804	34.5027
1.86047	34.5008
1.86303	34.5
1.8655	34.5062
1.86781	34.5158
1.8704	34.527
1.87284	34.5374
1.87531	34.5479
1.8779	34.5556
1.88029	34.5687
1.88265	34.5799
1.88532	34.5868
1.88767	34.5965
1.8901	34.5961
1.89273	34.6019
1.89513	34.6046
1.89752	34.6119
1.90019	34.6212
1.90254	34.627
1.90502	34.6332
1.90757	34.6359
1.90992	34.6451
1.91243	34.6463
1.91499	34.6587
1.91738	34.6629
1.91993	34.6722
1.92244	34.6683
1.92476	34.6737
1.92735	34.6783
1.92978	34.6834
1.93221	34.6895
1.9348	34.7015
1.9372	34.7088
1.93963	34.7123
1.94218	34.7197
1.94462	34.7231
1.94713	34.732
1.94968	34.7397
1.95207	34.7467
1.9545	34.7571
1.95709	34.7621
1.95949	34.7722
1.96196	34.7807
1.96455	34.7864
1.96687	34.7876
1.96938	34.7934
1.97197	34.8015
1.97432	34.81
1.97683	34.8139
1.97935	34.8077
1.9817	34.8131
1.98421	34.8196
1.98676	34.8239
1.98916	34.8278
1.99171	34.8254
1.99414	34.8324
1.9965	34.8359
1.99917	34.8498
2.0016	34.8548
2.00407	34.8694
2.00662	34.8737
2.00902	34.8791
2.01141	34.8764
2.01404	34.8849
2.01643	34.8922
2.01894	34.8934
2.0215	34.9038
2.02385	34.9007
2.02632	34.9077
2.02887	34.9061
2.03127	34.9127
2.03378	34.9208
2.03629	34.9185
2.03868	34.932
2.0412	34.9297
2.04371	34.9308
2.04606	34.9374
2.04865	34.9397
2.05113	34.9432
2.05348	34.9451
2.05607	34.9524
2.05854	34.9594
2.06094	34.9741
2.06353	34.9775
2.06596	34.993
2.06835	35.003
2.07098	35.0104
2.07338	35.0142
2.07585	35.0134
2.0784	35.0215
2.08075	35.0246
2.08323	35.0327
2.08582	35.0331
2.08817	35.0366
2.09068	35.037
2.09323	35.0374
2.09559	35.0443
2.09814	35.0478
2.10065	35.0571
2.10309	35.0644
2.1056	35.0644
2.10807	35.0663
2.11046	35.0717
2.11309	35.0779
2.11553	35.0787
2.11796	35.0856
2.12051	35.0825
2.1229	35.088
2.12526	35.0876
2.12793	35.0957
2.13032	35.0991
2.13275	35.1053
2.13538	35.1061
2.1377	35.1042
2.14013	35.1115
2.14276	35.1092
2.14516	35.1142
2.14763	35.1127
2.15018	35.1192
2.15249	35.1212
2.15505	35.1316
2.15764	35.1347
2.15999	35.1459
2.16254	35.1505
2.16501	35.1532
2.16737	35.1621
2.17	35.1621
2.17247	35.1617
2.1749	35.1617
2.17745	35.1636
2.17985	35.1694
2.18228	35.1721
2.18483	35.1737
2.18727	35.1744
2.1897	35.1791
2.19229	35.1794
2.19468	35.1833
2.19704	35.193
2.19971	35.1995
2.2021	35.2096
2.20453	35.1995
2.20716	35.2022
2.20952	35.2007
2.21199	35.2092
2.21458	35.2103
2.21693	35.2215
2.21949	35.2258
2.22204	35.2227
2.22435	35.2296
2.2269	35.2231
2.22941	35.2265
2.23177	35.2269
2.23436	35.2312
2.23683	35.2323
2.23915	35.2289
2.24178	35.2331
2.24421	35.2362
2.24664	35.2501
2.24923	35.2586
2.25163	35.2702
2.25406	35.2725
2.25665	35.2733
2.25904	35.2736
2.26152	35.2787
2.26411	35.2875
2.26646	35.2895
2.26897	35.2937
2.27152	35.2887
2.27392	35.2964
2.27643	35.2937
2.27894	35.298
2.28126	35.2918
2.28385	35.2918
2.28636	35.291
2.28871	35.2929
2.29126	35.2914
2.29374	35.2918
2.29609	35.2902
2.29868	35.2837
2.30115	35.2895
2.30355	35.2984
2.30614	35.303
2.30853	35.3065
2.31089	35.3111
2.31359	35.3026
2.31599	35.3068
2.3185	35.3111
2.32105	35.313
2.32341	35.3138
2.32588	35.3169
2.32847	35.3161
2.33086	35.3173
2.33337	35.3157
2.33588	35.3095
2.33824	35.3053
2.34075	35.3049
2.34326	35.3034
2.3457	35.3049
2.34825	35.3061
2.35068	35.2953
2.35303	35.3057
2.35566	35.2945
2.35814	35.2999
2.36049	35.2899
2.36312	35.291
2.36551	35.2914
2.36795	35.2976
2.37054	35.3003
2.37297	35.296
2.3754	35.2945
2.37799	35.2856
2.38039	35.2864
2.38278	35.274
2.38541	35.2733
2.38777	35.2617
2.39028	35.2578
2.39283	35.2447
2.39514	35.235
2.3977	35.2269
2.40021	35.2211
2.4026	35.2215
2.40515	35.215
2.40762	35.2115
2.41002	35.203
2.41261	35.191
2.41508	35.1818
2.41751	35.1717
2.42006	35.1617
2.4225	35.1478
2.42489	35.1424
2.42752	35.1258
2.42992	35.1046
2.43235	35.0818
2.43494	35.054
2.43729	35.0362
2.43973	35.0057
2.44236	34.9799
2.44471	34.9482
2.44718	34.9169
2.44977	34.8718
2.45209	34.8239
2.4546	34.7644
2.45719	34.6969
2.45955	34.6251
2.4621	34.5266
2.46461	34.4104
2.46688	34.2699
2.46951	34.0892
2.47202	33.8622
2.47442	33.5229
2.47701	32.8874

## Sheet: Specimen 0.6
Specimen 1.6	Specimen 1.6
Elongation	Standard force
%	N
0	1.99056
0	1.97705
0	1.98129
0	1.97782
0	1.98322
0.000117504	1.98322
0.00125338	2.0172
0.00235009	2.06391
0.00348596	2.10946
0.00481768	2.16351
0.00591438	2.19941
0.00705026	2.24574
0.00830364	2.28782
0.00979203	2.35345
0.0108104	2.38819
0.0119463	2.44571
0.0130038	2.49783
0.0141397	2.55226
0.0152756	2.62136
0.0165289	2.69008
0.0178607	2.76343
0.0193099	2.85145
0.0207199	2.93175
0.0220908	3.02131
0.0235792	3.12014
0.0251068	3.21743
0.026791	3.32745
0.0283969	3.43477
0.0299636	3.55676
0.0316087	3.68261
0.0333321	3.80692
0.0350163	3.94088
0.036583	4.07793
0.0381889	4.20494
0.0398731	4.35434
0.0416357	4.48791
0.0432024	4.62766
0.04473	4.7817
0.046375	4.9311
0.0481768	5.07355
0.0498218	5.2299
0.0513886	5.3793
0.0529944	5.5372
0.0547178	5.69123
0.0564412	5.85376
0.058008	6.01667
0.0595747	6.1707
0.0612589	6.3286
0.0630607	6.49113
0.0646665	6.64555
0.0662333	6.81116
0.0678783	6.97292
0.0696017	7.12849
0.0712468	7.27596
0.0727352	7.42884
0.0743411	7.57708
0.0761428	7.73034
0.077827	7.87859
0.0794329	8.04034
0.0810388	8.18743
0.082723	8.33451
0.0844464	8.47967
0.0860132	8.62366
0.0875799	8.77229
0.0891858	8.91861
0.0909875	9.0626
0.0926326	9.21239
0.0942385	9.35677
0.0958835	9.49768
0.0976461	9.64322
0.099252	9.78027
0.100819	9.92349
0.102425	10.0686
0.104109	10.1999
0.105832	10.3443
0.107438	10.4844
0.109044	10.6234
0.110728	10.7689
0.112491	10.9037
0.114097	11.0392
0.115663	11.1789
0.11723	11.3032
0.118993	11.4329
0.120677	11.5688
0.122244	11.697
0.12381	11.8321
0.125534	11.9614
0.127296	12.0927
0.128863	12.2255
0.13043	12.3571
0.132036	12.4927
0.133837	12.632
0.135443	12.7617
0.137049	12.8992
0.138655	13.0266
0.140378	13.1532
0.142024	13.274
0.143629	13.403
0.145196	13.5327
0.14692	13.6678
0.148643	13.7909
0.150249	13.9299
0.151816	14.0511
0.1535	14.1793
0.155262	14.3052
0.156868	14.4241
0.158435	14.5596
0.16008	14.697
0.161803	14.8186
0.163488	14.9502
0.165054	15.0811
0.166699	15.2004
0.168423	15.322
0.170107	15.4401
0.171674	15.5583
0.17328	15.688
0.174964	15.8038
0.176687	15.9324
0.178293	16.057
0.17986	16.1821
0.181544	16.3088
0.183268	16.43
0.184873	16.5554
0.186479	16.689
0.188046	16.8095
0.189809	16.9411
0.191532	17.0654
0.193099	17.1832
0.194665	17.3063
0.19635	17.4329
0.198112	17.5457
0.199718	17.6769
0.201246	17.7966
0.202891	17.9194
0.204653	18.0386
0.206338	18.1633
0.207904	18.2888
0.209471	18.4069
0.211234	18.5316
0.212957	18.6555
0.214524	18.7702
0.216051	18.8868
0.217736	19.0134
0.219537	19.1204
0.221143	19.2366
0.22271	19.3543
0.224355	19.4678
0.226078	19.5801
0.227723	19.6998
0.229251	19.8237
0.230818	19.943
0.232619	20.0623
0.234343	20.175
0.23591	20.2882
0.237515	20.4036
0.239239	20.5182
0.240962	20.6221
0.242529	20.746
0.244056	20.8665
0.245662	20.9634
0.247464	21.0765
0.249148	21.19
0.250715	21.2973
0.252399	21.4023
0.254123	21.5181
0.255768	21.6316
0.255768	21.6316
0.257334	21.7451
0.258901	21.8505
0.260625	21.9671
0.262348	22.0775
0.263954	22.184
0.265521	22.2983
0.267244	22.4095
0.268967	22.5191
0.270612	22.6288
0.272923	22.7855
0.275469	22.948
0.277976	23.1005
0.280326	23.2549
0.282911	23.3989
0.285379	23.5325
0.28769	23.6669
0.290314	23.7541
0.292742	23.8132
0.295171	23.8332
0.297756	23.8371
0.300145	23.8529
0.302574	23.8549
0.305159	23.8583
0.307548	23.8556
0.310016	23.8618
0.312601	23.8684
0.314951	23.8869
0.317418	23.9074
0.320003	23.9521
0.322354	24.0309
0.324899	24.1463
0.327406	24.2977
0.329756	24.4888
0.332302	24.6941
0.33477	24.896
0.337198	25.0763
0.339744	25.1713
0.342173	25.2323
0.344562	25.3211
0.347186	25.4539
0.349575	25.6728
0.352004	25.8855
0.354589	26.0835
0.356978	26.2758
0.359367	26.4711
0.362031	26.6657
0.364381	26.8614
0.366849	27.0444
0.369434	27.2081
0.371745	27.354
0.374212	27.4494
0.376836	27.1849
0.379226	26.2434
0.381732	25.4037
0.384239	24.7235
0.38655	24.9883
0.389096	25.3103
0.391681	25.6102
0.394031	25.9144
0.396577	26.1839
0.399005	26.4653
0.401356	26.7402
0.40398	27.0112
0.406447	27.2787
0.408876	27.5339
0.411461	27.7783
0.41385	28.0091
0.416239	28.2203
0.418825	28.4226
0.421253	28.6372
0.423721	28.8415
0.426306	29.031
0.428656	29.2136
0.431045	29.3966
0.433708	29.5765
0.436019	29.7661
0.438487	29.9448
0.441111	30.1216
0.443422	30.305
0.44589	30.4926
0.448475	30.6679
0.450825	30.8466
0.453371	31.0006
0.455878	31.1585
0.458228	31.3095
0.460774	31.462
0.463241	31.6322
0.46567	31.7932
0.468255	31.9507
0.470683	32.1001
0.473072	32.2661
0.475657	32.4182
0.478047	32.5854
0.480514	32.7348
0.483099	32.89
0.485489	33.0347
0.487917	33.1795
0.490463	33.3297
0.492891	33.4791
0.495359	33.6327
0.497905	33.7752
0.500255	33.9203
0.502762	34.0593
0.505308	34.2037
0.507658	34.3523
0.510204	34.4905
0.512711	34.6307
0.515021	34.7677
0.517607	34.9048
0.520113	35.0461
0.522503	35.1874
0.525088	35.3286
0.527516	35.4634
0.529866	35.6024
0.53249	35.7348
0.534958	35.873
0.537347	36.0046
0.539893	36.1355
0.542282	36.2606
0.544633	36.3965
0.547335	36.5181
0.549724	36.659
0.552192	36.7848
0.554738	36.9161
0.557088	37.0361
0.559516	37.1531
0.56218	37.2705
0.56453	37.3932
0.567076	37.5199
0.569543	37.6449
0.571894	37.7673
0.574439	37.8878
0.576946	38.0082
0.579335	38.1298
0.581921	38.2495
0.584349	38.3761
0.586699	38.5058
0.589323	38.6128
0.591752	38.7274
0.594102	38.8328
0.596726	38.9482
0.599155	39.0536
0.601505	39.166
0.604168	39.2702
0.606518	39.3945
0.608947	39.5254
0.611571	39.6435
0.613921	39.7551
0.616349	39.8597
0.618974	39.9678
0.621324	40.0813
0.62383	40.199
0.626376	40.3041
0.628766	40.4284
0.631272	40.5334
0.633779	40.6461
0.636129	40.7515
0.638714	40.8546
0.641182	40.9549
0.643532	41.0449
0.646117	41.1344
0.648546	41.2259
0.651013	41.3317
0.653559	41.4305
0.655987	41.5348
0.658377	41.6359
0.661001	41.7363
0.66339	41.8266
0.665779	41.9297
0.668404	42.0193
0.670754	42.1185
0.673182	42.2042
0.675806	42.3146
0.678196	42.4262
0.680663	42.5343
0.683248	42.6335
0.685559	42.7315
0.688066	42.8126
0.690651	42.9053
0.693001	42.9937
0.695508	43.0713
0.698015	43.1458
0.700326	43.2326
0.70295	43.3291
0.705418	43.426
0.707846	43.5307
0.710392	43.604
0.712781	43.6924
0.71517	43.7677
0.717795	43.8565
0.720223	43.9468
0.722691	44.0406
0.725276	44.119
0.727626	44.1993
0.730094	44.2962
0.732679	44.3796
0.735029	44.4703
0.737535	44.5483
0.740042	44.6178
0.742431	44.6981
0.744899	44.773
0.747484	44.8509
0.749795	44.9332
0.752341	45.0104
0.754887	45.0814
0.757198	45.1536
0.759744	45.2366
0.76229	45.3188
0.76464	45.4119
0.767186	45.4922
0.769653	45.5767
0.772003	45.6485
0.774628	45.7253
0.777056	45.7991
0.779485	45.8863
0.78207	45.9554
0.784498	46.0311
0.786887	46.106
0.789472	46.1658
0.791862	46.2419
0.794329	46.3145
0.796875	46.3975
0.799264	46.477
0.801732	46.5476
0.804278	46.619
0.806667	46.6963
0.809213	46.7704
0.81172	46.8387
0.81407	46.9113
0.816577	46.9738
0.819123	47.036
0.821512	47.0958
0.824058	47.1506
0.826486	47.2217
0.828836	47.2962
0.831461	47.3773
0.833928	47.4556
0.836278	47.5332
0.838903	47.6
0.841292	47.6656
0.843681	47.7313
0.846305	47.7926
0.848695	47.8548
0.851123	47.915
0.853708	47.9756
0.856058	48.0416
0.858526	48.1034
0.86115	48.1609
0.8635	48.2324
0.866046	48.2845
0.868553	48.3424
0.870825	48.4049
0.87341	48.4624
0.875956	48.5362
0.878384	48.6003
0.880891	48.6597
0.883319	48.7103
0.885708	48.7717
0.888294	48.8315
0.890761	48.8964
0.89319	48.9577
0.895775	49.001
0.898125	49.062
0.900514	49.1068
0.903138	49.1585
0.905527	49.2137
0.907956	49.2728
0.910541	49.331
0.91293	49.3905
0.915359	49.4519
0.917983	49.5025
0.920333	49.5642
0.92284	49.6167
0.925386	49.6712
0.927736	49.7368
0.930243	49.7947
0.932788	49.8603
0.935139	49.9205
0.937684	49.9815
0.940191	50.0321
0.942541	50.0916
0.945126	50.1317
0.947555	50.1889
0.949983	50.2406
0.952529	50.2966
0.954918	50.3622
0.957347	50.4112
0.959932	50.4656
0.96236	50.5066
0.964828	50.5633
0.967413	50.6062
0.969802	50.6648
0.972231	50.7197
0.974816	50.7714
0.977166	50.8216
0.979673	50.8714
0.982258	50.9258
0.984569	50.9698
0.987075	51.0227
0.989621	51.0652
0.992011	51.1111
0.994517	51.1571
0.997063	51.2003
0.999335	51.259
1.00192	51.3065
1.00443	51.3636
1.00678	51.4037
1.00936	51.452
1.01179	51.4898
1.0141	51.542
1.01676	51.5891
1.01919	51.6358
1.02166	51.6863
1.02421	51.73
1.02656	51.779
1.02902	51.8172
1.03165	51.8689
1.03404	51.9129
1.03651	51.9535
1.03905	51.994
1.04144	52.0373
1.04391	52.0855
1.04649	52.1199
1.04884	52.1685
1.05135	52.2025
1.05386	52.2453
1.05617	52.2901
1.05875	52.3353
1.06126	52.3832
1.06357	52.4279
1.06619	52.4689
1.06866	52.5013
1.07101	52.5422
1.07364	52.5847
1.07607	52.6333
1.07845	52.6808
1.08104	52.7167
1.08347	52.763
1.08582	52.8005
1.08844	52.8468
1.09083	52.89
1.09334	52.9356
1.09588	52.9688
1.09823	53.0012
1.1007	53.0352
1.10325	53.0576
1.10564	53.0977
1.10814	53.129
1.11069	53.1738
1.11304	53.2163
1.11559	53.2568
1.11809	53.2938
1.12048	53.334
1.12303	53.3649
1.12546	53.4023
1.12788	53.4502
1.13047	53.4834
1.1329	53.5313
1.13529	53.5656
1.13791	53.6073
1.1403	53.6425
1.14265	53.6903
1.14531	53.7251
1.1477	53.776
1.15013	53.8085
1.15272	53.8332
1.15507	53.8675
1.1575	53.8976
1.16012	53.9297
1.16247	53.959
1.16498	53.9918
1.16748	54.015
1.16983	54.0528
1.17238	54.086
1.17493	54.1208
1.17731	54.1582
1.17986	54.1937
1.18229	54.2285
1.18464	54.2663
1.18726	54.3065
1.18973	54.3497
1.1922	54.3898
1.19474	54.4277
1.19713	54.462
1.19952	54.4964
1.20211	54.5261
1.20454	54.5531
1.20697	54.5748
1.20955	54.5987
1.2119	54.6288
1.21433	54.6578
1.21695	54.6875
1.2193	54.7141
1.22177	54.7473
1.22436	54.772
1.22671	54.8048
1.22921	54.8303
1.23176	54.8601
1.23411	54.8894
1.23665	54.9149
1.2392	54.9458
1.24151	54.9724
1.24406	55.0002
1.24656	55.0272
1.24895	55.0585
1.25154	55.0867
1.25397	55.1191
1.2564	55.1519
1.25894	55.1816
1.26133	55.2222
1.2638	55.2615
1.26638	55.2974
1.26873	55.333
1.2712	55.3546
1.27379	55.3777
1.27618	55.4071
1.27868	55.4318
1.28119	55.458
1.28354	55.4889
1.28608	55.5163
1.28863	55.5488
1.29098	55.5781
1.29353	55.5993
1.29603	55.6237
1.29831	55.6468
1.30089	55.6715
1.30344	55.6974
1.30579	55.7248
1.30837	55.7395
1.3108	55.758
1.31315	55.78
1.31577	55.7989
1.3182	55.8275
1.32063	55.8437
1.32318	55.868
1.32557	55.8869
1.32796	55.9093
1.33062	55.9282
1.33301	55.9557
1.33548	55.9781
1.33802	55.9962
1.34037	56.0213
1.34284	56.0491
1.34546	56.0788
1.34785	56.1201
1.35036	56.1487
1.35287	56.173
1.35522	56.1977
1.35776	56.2197
1.36027	56.2274
1.3627	56.2525
1.3652	56.2637
1.36767	56.2799
1.36998	56.295
1.37257	56.3278
1.37504	56.3556
1.37739	56.3834
1.38005	56.4062
1.38244	56.4286
1.38483	56.4459
1.38745	56.4579
1.38984	56.4784
1.39227	56.4934
1.39485	56.5181
1.39724	56.5363
1.39967	56.5575
1.40226	56.5787
1.40465	56.6035
1.40715	56.6243
1.4097	56.6424
1.41205	56.659
1.41452	56.6741
1.41706	56.6868
1.41941	56.71
1.422	56.7166
1.42443	56.732
1.42686	56.7428
1.42944	56.7606
1.43187	56.7741
1.4343	56.7957
1.43684	56.81
1.43923	56.8262
1.44166	56.8428
1.44428	56.8528
1.44667	56.8741
1.44914	56.888
1.45173	56.9038
1.45408	56.915
1.45651	56.9227
1.45913	56.9285
1.46152	56.9362
1.46399	56.9409
1.46653	56.9412
1.46884	56.9528
1.47135	56.9524
1.4739	56.9567
1.47629	56.9613
1.47879	56.9629
1.4813	56.964
1.48361	56.9729
1.48623	56.9822
1.48874	56.9891
1.49113	56.9957
1.49371	56.9899
1.4961	56.9837
1.49845	56.9791
1.50108	56.9706
1.50355	56.9578
1.50597	56.9378
1.50856	56.8992
1.51095	56.8362
1.51338	56.7517
1.51592	56.6216
1.51831	56.4371
1.52082	56.1738
1.52337	55.724
1.52568	54.8369

## Sheet: Specimen 0.7
Specimen 1.7	Specimen 1.7
Elongation	Standard force
%	N
0	1.9926
5.63721e-14	1.98874
5.63721e-14	1.98874
-3.93e-05	1.99067
-3.93e-05	1.97369
7.86001e-05	1.98565
0.0012183	1.99724
0.002358	1.99801
0.0034191	1.98952
0.0047553	2.00573
0.0059343	2.01036
0.0071133	2.01306
0.00833161	2.01615
0.00974641	2.02465
0.0112791	2.03546
0.0124188	2.03777
0.0135978	2.059
0.0147768	2.04742
0.0159558	2.05862
0.0172134	2.06981
0.0185496	2.06171
0.0200037	2.07445
0.0214971	2.08487
0.0229119	2.0814
0.024366	2.09993
0.025938	2.10572
0.0276672	2.11653
0.0293571	2.13158
0.0309291	2.13274
0.0325011	2.14355
0.0342696	2.14818
0.0359595	2.14355
0.0375315	2.1644
0.0391428	2.16054
0.0408327	2.16401
0.0425619	2.19528
0.0441732	2.17675
0.0457845	2.18563
0.0474351	2.21072
0.0491643	2.20416
0.0508149	2.20879
0.0523869	2.23389
0.0539589	2.22539
0.0557274	2.23273
0.0574566	2.24161
0.0589893	2.25164
0.0606006	2.25705
0.0622905	2.26786
0.064059	2.28021
0.0656703	2.28523
0.0671637	2.2887
0.0688143	2.31187
0.0706221	2.30762
0.072312	2.32461
0.073884	2.33542
0.0754953	2.33464
0.0772245	2.34468
0.0789537	2.35318
0.0805258	2.35819
0.0820585	2.37364
0.0837484	2.37171
0.0855562	2.39255
0.0871675	2.40027
0.0887395	2.3856
0.0903508	2.41301
0.0921193	2.42151
0.0937699	2.41726
0.0953026	2.44892
0.0969139	2.45085
0.0986824	2.45239
0.100412	2.48057
0.101984	2.46976
0.103595	2.48405
0.105285	2.50721
0.107014	2.49833
0.108586	2.53153
0.110158	2.54466
0.111809	2.55006
0.113577	2.58017
0.115228	2.59291
0.116839	2.59793
0.11849	2.62611
0.120219	2.63152
0.121869	2.65661
0.123481	2.68093
0.125053	2.69599
0.126743	2.71992
0.128472	2.74618
0.130122	2.76509
0.131694	2.79134
0.133384	2.81759
0.135153	2.85813
0.136725	2.89133
0.138336	2.9419
0.139908	2.99634
0.141677	3.03957
0.143406	3.11138
0.144938	3.17624
0.14655	3.2353
0.14824	3.32294
0.150047	3.41057
0.151619	3.50554
0.153152	3.62174
0.154803	3.72945
0.156571	3.85376
0.158222	3.97884
0.159794	4.10739
0.161405	4.23826
0.163134	4.38187
0.164824	4.52741
0.166436	4.68994
0.168008	4.84822
0.169658	5.02889
0.171466	5.19953
0.173077	5.37943
0.174649	5.55779
0.1763	5.73961
0.178068	5.91179
0.179719	6.08822
0.181291	6.26773
0.182902	6.44802
0.184671	6.61672
0.186361	6.79855
0.187933	6.97807
0.189544	7.14831
0.191273	7.32049
0.192963	7.4865
0.194535	7.65057
0.196146	7.8239
0.197836	7.98489
0.199605	8.15012
0.201216	8.31033
0.202827	8.48174
0.204439	8.63886
0.206207	8.79521
0.207858	8.95851
0.209391	9.12065
0.211002	9.2631
0.212731	9.42524
0.21446	9.58391
0.216032	9.73409
0.217644	9.89893
0.219294	10.0545
0.221063	10.202
0.222674	10.3545
0.224207	10.5093
0.225818	10.6602
0.227626	10.8096
0.229316	10.9559
0.230888	11.1057
0.232499	11.2513
0.234228	11.3922
0.235957	11.5277
0.237529	11.6613
0.239101	11.8049
0.240791	11.9326
0.24256	12.0612
0.24421	12.2083
0.245782	12.3426
0.247394	12.4758
0.249162	12.6148
0.250813	12.7472
0.251559	12.814
0.253131	12.9518
0.254782	13.0808
0.25659	13.2109
0.25824	13.3359
0.259812	13.4575
0.261463	13.5907
0.264018	13.7787
0.266376	13.9837
0.268812	14.176
0.271485	14.3787
0.273882	14.5794
0.276358	14.7825
0.278912	14.9728
0.28127	15.1658
0.283785	15.3542
0.28634	15.5291
0.288737	15.7244
0.291252	15.9101
0.293807	16.0958
0.296126	16.2769
0.29868	16.4575
0.301235	16.6463
0.303553	16.8274
0.306147	17.0115
0.308623	17.1849
0.310981	17.3671
0.313575	17.5462
0.316012	17.7369
0.318409	17.9188
0.321003	18.094
0.323439	18.2616
0.325837	18.4357
0.32847	18.6144
0.330828	18.8013
0.333304	18.9819
0.335897	19.1607
0.338295	19.3356
0.340771	19.5131
0.343364	19.6961
0.345722	19.8807
0.348277	20.0571
0.350831	20.2401
0.353189	20.4281
0.355744	20.6099
0.358259	20.7921
0.360617	20.9736
0.363172	21.1531
0.365608	21.3179
0.368005	21.4998
0.370639	21.6731
0.373075	21.8569
0.375472	22.0472
0.378106	22.2236
0.380464	22.4051
0.382861	22.5869
0.385533	22.7787
0.387931	22.9552
0.390367	23.132
0.392961	23.2883
0.395358	23.4648
0.397756	23.6396
0.400428	23.818
0.402786	23.984
0.405262	24.1431
0.407816	24.3021
0.410135	24.4689
0.41269	24.6468
0.415283	24.8148
0.417641	24.9889
0.420196	25.1402
0.422672	25.2981
0.42499	25.4622
0.427624	25.6232
0.430099	25.7834
0.432536	25.9386
0.43513	26.1003
0.437527	26.2559
0.439924	26.4296
0.442518	26.5929
0.444955	26.7651
0.447391	26.9276
0.449985	27.0697
0.452383	27.2183
0.45478	27.3716
0.457452	27.5214
0.45981	27.6766
0.462247	27.8275
0.464841	27.9773
0.467238	28.1271
0.469714	28.2788
0.472308	28.4259
0.474626	28.5826
0.477181	28.7232
0.479696	28.8668
0.482054	29.0154
0.484609	29.1594
0.487124	29.3053
0.489482	29.4489
0.492115	29.5949
0.494552	29.7331
0.49691	29.8829
0.499543	30.0091
0.501979	30.1488
0.504455	30.2851
0.50701	30.428
0.509368	30.5785
0.511844	30.7194
0.514437	30.848
0.516795	30.9715
0.51935	31.0962
0.521904	31.2167
0.524223	31.3325
0.526738	31.4479
0.529332	31.3306
0.531651	30.0207
0.534205	28.7818
0.53676	27.6322
0.539039	27.7117
0.541633	28.0565
0.544187	28.3769
0.546545	28.6907
0.5491	28.9892
0.551576	29.2756
0.553934	29.5563
0.556606	29.8334
0.559043	30.1099
0.56144	30.3728
0.563995	30.6291
0.566392	30.8627
0.568789	31.0862
0.571501	31.2896
0.573859	31.4946
0.576335	31.6927
0.578889	31.8776
0.581247	32.0583
0.583723	32.2355
0.586356	32.4069
0.588714	32.5732
0.59123	32.7273
0.593784	32.8821
0.596142	33.0288
0.598657	33.1658
0.601172	33.299
0.60357	33.4419
0.606164	33.5789
0.608639	33.716
0.610958	33.848
0.613591	33.9723
0.616028	34.1078
0.618425	34.2205
0.621058	34.351
0.623495	34.4711
0.625814	34.6085
0.628486	34.727
0.630923	34.8502
0.63332	34.9652
0.635914	35.0671
0.638311	35.1772
0.640708	35.2783
0.643341	35.3991
0.645739	35.5138
0.648254	35.6346
0.650808	35.7381
0.653166	35.8539
0.655682	35.9543
0.658236	36.0639
0.660594	36.1801
0.663188	36.284
0.665664	36.3967
0.668022	36.506
0.670616	36.6056
0.673052	36.7071
0.675489	36.8063
0.678043	36.9032
0.68048	37.0059
0.682877	37.102
0.68551	37.1954
0.687947	37.2943
0.690344	37.3931
0.692977	37.4973
0.695296	37.6008
0.697733	37.6934
0.700366	37.7903
0.702763	37.8919
0.705239	37.9926
0.707833	38.0818
0.710151	38.1853
0.712667	38.2779
0.7153	38.3652
0.717658	38.4729
0.720173	38.5659
0.722649	38.659
0.724968	38.7574
0.727601	38.8574
0.730116	38.9458
0.732513	39.0369
0.735068	39.1261
0.737504	39.2041
0.739862	39.2944
0.742535	39.3843
0.744971	39.4859
0.747369	39.5758
0.749962	39.672
0.75236	39.753
0.754796	39.8457
0.75739	39.9349
0.759787	40.0283
0.762303	40.1151
0.764857	40.1985
0.767215	40.2854
0.769691	40.3695
0.772285	40.4641
0.774643	40.5514
0.777158	40.6359
0.779713	40.7093
0.782031	40.7973
0.784625	40.8799
0.78714	40.9621
0.789498	41.0386
0.792053	41.1088
0.794568	41.1845
0.796926	41.2617
0.79952	41.3424
0.801996	41.4246
0.804354	41.5134
0.806987	41.5856
0.809384	41.6651
0.811781	41.7389
0.814414	41.8118
0.816812	41.8933
0.819288	41.9709
0.821881	42.0477
0.824279	42.1195
0.826715	42.1875
0.82927	42.2627
0.831667	42.3469
0.834222	42.4318
0.836737	42.5048
0.839095	42.5835
0.841649	42.65
0.844204	42.7229
0.846523	42.7897
0.849116	42.8553
0.851592	42.9229
0.853911	42.9932
0.856544	43.0541
0.85902	43.119
0.861417	43.19
0.864011	43.253
0.866408	43.3213
0.868806	43.395
0.871478	43.4661
0.873875	43.5448
0.876351	43.6062
0.878906	43.6637
0.881224	43.7228
0.8837	43.7857
0.886333	43.8513
0.888691	43.9239
0.891246	43.9834
0.893761	44.0378
0.89608	44.105
0.898634	44.1687
0.901189	44.2413
0.903586	44.3069
0.90618	44.3667
0.908617	44.4254
0.910975	44.4899
0.913529	44.5516
0.916005	44.6107
0.918442	44.6748
0.921035	44.7323
0.923472	44.7983
0.92583	44.8531
0.928463	44.9176
0.9309	44.9767
0.933258	45.0373
0.93593	45.0825
0.938288	45.1311
0.940725	45.184
0.943358	45.2334
0.945716	45.2986
0.948192	45.3693
0.950786	45.4264
0.953144	45.4847
0.955619	45.5338
0.958174	45.5924
0.960571	45.6538
0.963126	45.7164
0.965641	45.777
0.967999	45.8341
0.970593	45.8959
0.973069	45.9526
0.975466	46.0113
0.97806	46.0522
0.980496	46.1028
0.982854	46.1541
0.985487	46.2136
0.987885	46.2661
0.990361	46.3371
0.992915	46.3962
0.995352	46.4529
0.997749	46.5159
1.00038	46.5583
1.00278	46.6216
1.00526	46.6699
1.00785	46.7243
1.01013	46.773
1.01264	46.8328
1.01524	46.8826
1.01763	46.9398
1.02015	46.9845
1.0227	47.0201
1.02498	47.0617
1.02758	47.1088
1.03013	47.1575
1.03245	47.205
1.03504	47.2552
1.03752	47.2984
1.03984	47.3482
1.04251	47.3945
1.04495	47.4482
1.04739	47.5045
1.04994	47.5459
1.05234	47.5972
1.05473	47.6416
1.05741	47.6887
1.0598	47.7485
1.06232	47.7956
1.06487	47.8412
1.06723	47.8836
1.06971	47.9327
1.07226	47.9713
1.07466	48.0238
1.07721	48.0659
1.07969	48.1014
1.08209	48.1423
1.08456	48.1844
1.08712	48.2326
1.08948	48.2766
1.09207	48.3222
1.09455	48.3658
1.0969	48.4203
1.0995	48.4589
1.10197	48.5075
1.10437	48.5527
1.10696	48.589
1.1094	48.6353
1.11176	48.6747
1.11439	48.7291
1.11683	48.7747
1.11926	48.8233
1.1219	48.8654
1.12426	48.9044
1.12669	48.9511
1.12929	48.9843
1.13164	49.0244
1.13416	49.0518
1.13671	49.0854
1.13907	49.1186
1.14163	49.1568
1.14414	49.197
1.14658	49.2337
1.14909	49.2846
1.15157	49.329
1.15397	49.3865
1.15652	49.4232
1.159	49.4641
1.16143	49.5031
1.16403	49.5464
1.16642	49.5827
1.16878	49.6216
1.17146	49.6703
1.17385	49.7131
1.17629	49.7595
1.17888	49.8008
1.18124	49.8417
1.18372	49.8741
1.18635	49.9031
1.18871	49.9347
1.19118	49.9679
1.19374	49.9984
1.19606	50.0309
1.19861	50.0644
1.20121	50.1003
1.20356	50.1393
1.20616	50.1818
1.20863	50.21
1.21095	50.2525
1.21355	50.2849
1.21606	50.3385
1.21846	50.3741
1.22105	50.4115
1.22345	50.4497
1.22589	50.4856
1.22848	50.5219
1.23088	50.5532
1.23335	50.5818
1.23595	50.608
1.2383	50.6532
1.2407	50.6787
1.24333	50.7076
1.24573	50.7346
1.24817	50.7759
1.25076	50.8053
1.25316	50.8389
1.2556	50.8686
1.25823	50.8887
1.26059	50.928
1.2631	50.9528
1.26566	50.9883
1.26802	51.0149
1.27053	51.0473
1.27309	51.0805
1.27544	51.1188
1.27804	51.1504
1.28047	51.1836
1.28287	51.2176
1.28546	51.2496
1.2879	51.289
1.29034	51.3319
1.29289	51.3604
1.29533	51.3948
1.29777	51.4307
1.30032	51.4596
1.30276	51.4886
1.30523	51.5229
1.30779	51.548
1.31018	51.5836
1.3127	51.6226
1.31525	51.6554
1.31765	51.6924
1.32013	51.7129
1.32268	51.7426
1.325	51.7743
1.32759	51.8079
1.33011	51.8372
1.33251	51.8758
1.33506	51.8982
1.33754	51.919
1.33986	51.9538
1.34249	51.9766
1.34493	52.002
1.34732	52.0171
1.34992	52.0453
1.35235	52.0688
1.35467	52.1024
1.35738	52.1252
1.35978	52.1572
1.3623	52.185
1.36481	52.2074
1.36717	52.2433
1.36968	52.2711
1.37228	52.3039
1.37468	52.3298
1.37719	52.3526
1.37971	52.3777
1.38206	52.412
1.38462	52.4468
1.38713	52.4711
1.38953	52.4966
1.39209	52.5101
1.39452	52.5282
1.39692	52.5414
1.39947	52.5676
1.40195	52.5954
1.40435	52.6178
1.40698	52.6429
1.40942	52.6641
1.41177	52.6873
1.41441	52.7
1.41681	52.7251
1.41924	52.7487
1.42184	52.766
1.42423	52.7985
1.42667	52.8263
1.4293	52.8537
1.43166	52.878
1.43414	52.9004
1.43673	52.922
1.43913	52.9409
1.44156	52.954
1.44416	52.9606
1.44652	52.9826
1.44907	52.9899
1.45155	53.0038
1.45394	53.0208
1.45654	53.037
1.45897	53.0567
1.46141	53.0772
1.464	53.0965
1.46644	53.1069
1.4688	53.1216
1.47143	53.1324
1.47387	53.1579
1.47627	53.1814
1.4789	53.2069
1.48126	53.2386
1.48365	53.2687
1.48633	53.2961
1.48872	53.3138
1.49116	53.3289
1.49375	53.3412
1.49607	53.3602
1.49859	53.3667
1.50118	53.3741
1.50354	53.3864
1.50609	53.3845
1.50857	53.3883
1.51093	53.3968
1.51352	53.4049
1.51604	53.4019
1.51844	53.4076
1.52099	53.3965
1.52343	53.3895
1.52578	53.3783
1.52846	53.3528
1.53089	53.3304
1.53337	53.2957
1.53592	53.2482
1.53828	53.1973
1.54076	53.1424
1.54335	53.0934
1.54575	53.0448
1.54822	52.9861
1.55078	52.9104
1.55314	52.8236
1.55561	52.6992
1.55821	52.5383
1.56056	52.3171
1.56308	51.9804
1.56563	51.4585
1.56799	50.464
1.56964	48.5635
1.57055	46.778
1.57141	44.5563

## Sheet: Specimen 0.8
Specimen 2.1	Specimen 2.1
Elongation	Standard force
%	N
0	1.97796
0	1.97951
0	1.99186
0	1.97371
0	1.97371
3.92741e-05	1.9687
0.00113895	1.98993
0.00219935	1.99765
0.00329903	1.98993
0.0045558	2.00962
0.00557692	2.02313
0.0066766	2.02853
0.0078941	2.04668
0.00930796	2.04938
0.0103291	2.07447
0.011468	2.06714
0.0125284	2.07679
0.0135888	2.09532
0.0147278	2.08721
0.015906	2.1015
0.0172413	2.11231
0.0186945	2.11501
0.0201083	2.13315
0.0214437	2.14396
0.0228968	2.16326
0.0244285	2.17948
0.026078	2.18758
0.0276882	2.21191
0.0292592	2.21808
0.0308302	2.21808
0.0325582	2.25167
0.0343256	2.2509
0.0359358	2.26016
0.0375068	2.29027
0.0391563	2.29645
0.0408843	2.3088
0.0424946	2.33119
0.0440656	2.33969
0.0456758	2.35474
0.0474431	2.36671
0.0491319	2.38717
0.0507422	2.40686
0.0523917	2.41072
0.0541197	2.44276
0.0557692	2.4582
0.0573402	2.46592
0.0589504	2.49488
0.0606392	2.50646
0.0623673	2.52074
0.0639775	2.55703
0.0655878	2.56359
0.0672766	2.5995
0.0690439	2.62536
0.0706541	2.64698
0.0722251	2.68713
0.0737568	2.70913
0.0755634	2.7404
0.0772915	2.79484
0.0788624	2.81452
0.0803941	2.87089
0.0821222	2.92377
0.0838502	2.96431
0.0854605	3.02994
0.0870314	3.08746
0.0886809	3.13649
0.0904483	3.21022
0.0920978	3.25964
0.0936688	3.33028
0.0952397	3.4017
0.0969678	3.45884
0.0986958	3.55535
0.100306	3.63217
0.101838	3.71247
0.103527	3.81747
0.105294	3.89391
0.106904	3.98618
0.108475	4.09427
0.110164	4.17495
0.111931	4.28536
0.113581	4.39114
0.115152	4.48688
0.116723	4.60076
0.11849	4.70885
0.120179	4.82467
0.12175	4.94936
0.123399	5.06981
0.125088	5.19913
0.126816	5.32267
0.128387	5.44813
0.129997	5.58943
0.131686	5.71952
0.133414	5.86159
0.135064	6.00636
0.136635	6.14688
0.138284	6.2928
0.140012	6.43989
0.141662	6.5889
0.143233	6.74564
0.144804	6.90932
0.146571	7.06876
0.148299	7.22472
0.149909	7.38223
0.151441	7.54475
0.15313	7.69492
0.154897	7.86594
0.156507	8.03503
0.158039	8.19254
0.159649	8.36896
0.161417	8.53573
0.163145	8.6944
0.164716	8.86812
0.166287	9.03605
0.168015	9.19703
0.169782	9.34566
0.171353	9.51089
0.172885	9.66685
0.174534	9.81934
0.176341	9.97916
0.17803	10.1382
0.179561	10.2868
0.181171	10.4459
0.182939	10.6015
0.184628	10.7486
0.186159	10.9088
0.18773	11.064
0.189498	11.2122
0.191265	11.355
0.192836	11.5087
0.194407	11.6627
0.196096	11.8082
0.197824	11.9577
0.199434	12.1113
0.200926	12.2549
0.202576	12.4039
0.204382	12.551
0.206071	12.6946
0.207642	12.849
0.209292	12.9942
0.210981	13.1328
0.212709	13.2729
0.21428	13.4103
0.215851	13.5505
0.217539	13.6945
0.219307	13.8338
0.220917	13.9778
0.222527	14.1149
0.224177	14.2488
0.225944	14.3832
0.227554	14.5094
0.229125	14.6457
0.230696	14.7843
0.232463	14.914
0.234192	15.0495
0.235802	15.1835
0.237333	15.3078
0.239022	15.4382
0.24079	15.5656
0.2424	15.6954
0.243971	15.8339
0.245542	15.9664
0.247309	16.1019
0.249037	16.2304
0.250608	16.3605
0.252179	16.4991
0.253868	16.6246
0.254771	16.6902
0.25646	16.8218
0.257992	16.9581
0.259563	17.0782
0.262233	17.2743
0.264629	17.4642
0.267064	17.6615
0.269695	17.8595
0.272052	18.0564
0.274526	18.2429
0.277118	18.439
0.279475	18.6386
0.281988	18.8351
0.284541	19.0293
0.286897	19.2157
0.28945	19.4045
0.291964	19.5991
0.294359	19.7901
0.296912	19.9739
0.299347	20.1553
0.301704	20.3441
0.304335	20.5344
0.306809	20.7298
0.309166	20.9224
0.311797	21.1077
0.314232	21.2845
0.316549	21.4671
0.31922	21.6555
0.321655	21.842
0.324051	22.0288
0.326682	22.1983
0.329038	22.3825
0.331474	22.5654
0.334144	22.7588
0.336501	22.9503
0.338975	23.1256
0.341528	23.3032
0.343845	23.4757
0.346358	23.6487
0.34895	23.79
0.351307	23.9124
0.35386	24.005
0.356334	24.0884
0.35869	24.1532
0.361283	24.1942
0.363796	24.2525
0.366192	24.3169
0.368784	24.3961
0.37118	24.4849
0.373615	24.5455
0.376207	24.6308
0.378642	24.7512
0.381077	24.9419
0.383708	25.1388
0.386065	25.3307
0.38846	25.5094
0.391092	25.6762
0.393448	25.8476
0.395883	26.0074
0.398514	26.1657
0.400871	26.3182
0.403345	26.4877
0.405937	26.6459
0.408294	26.8181
0.410807	26.9679
0.41336	27.1189
0.415716	27.2613
0.418269	27.3926
0.420744	27.5427
0.423139	27.696
0.425731	27.857
0.428206	28.0017
0.430601	28.1535
0.433154	28.2878
0.435589	28.4318
0.438063	28.5901
0.440656	28.7383
0.443051	28.8715
0.445486	28.7387
0.448078	27.6369
0.450474	26.6201
0.452909	25.7028
0.455501	25.8935
0.457858	26.251
0.460332	26.5923
0.462963	26.905
0.46532	27.2127
0.467794	27.5022
0.470347	27.7848
0.472664	28.0554
0.475217	28.316
0.47777	28.5735
0.480165	28.8271
0.482718	29.0649
0.485232	29.2761
0.487549	29.495
0.490141	29.6976
0.492654	29.9069
0.495011	30.1053
0.497603	30.2922
0.499999	30.4863
0.502394	30.672
0.505065	30.8623
0.507461	31.033
0.509896	31.1994
0.512488	31.3449
0.514844	31.5109
0.517279	31.6746
0.519911	31.8367
0.522267	31.9954
0.52482	32.146
0.527333	32.3015
0.52969	32.4475
0.532243	32.5965
0.534756	32.7424
0.537152	32.8876
0.539744	33.0273
0.542218	33.1601
0.544536	33.2998
0.547128	33.4303
0.549602	33.5743
0.551958	33.7083
0.55459	33.8465
0.557025	33.9882
0.559381	34.1256
0.562013	34.2696
0.564448	34.4063
0.566843	34.5564
0.569435	34.6854
0.57187	34.8236
0.574266	34.9517
0.576897	35.0718
0.579254	35.1961
0.581767	35.3212
0.58436	35.4474
0.586677	35.5822
0.58919	35.7227
0.591782	35.852
0.594139	35.9829
0.596692	36.0991
0.599205	36.2176
0.601522	36.3373
0.604114	36.4508
0.606589	36.5708
0.608984	36.6851
0.611576	36.8109
0.614011	36.9275
0.616368	37.0418
0.618999	37.1549
0.621434	37.2665
0.62383	37.3896
0.626461	37.5101
0.628818	37.6305
0.631253	37.7386
0.633884	37.8482
0.63628	37.9614
0.638754	38.0768
0.641346	38.1845
0.643703	38.298
0.646138	38.4096
0.648769	38.5335
0.651165	38.6512
0.653639	38.752
0.656153	38.8516
0.65847	38.9558
0.661062	39.0639
0.663575	39.1623
0.665971	39.2666
0.668524	39.377
0.670998	39.4882
0.673355	39.6048
0.675986	39.7105
0.67846	39.8221
0.680895	39.9171
0.683487	40.0174
0.685844	40.1197
0.688279	40.2213
0.690871	40.3263
0.693267	40.427
0.69578	40.5317
0.698333	40.6185
0.700689	40.7208
0.703124	40.8135
0.705756	40.9123
0.708112	41.008
0.710586	41.0968
0.713139	41.1794
0.715496	41.2613
0.718049	41.3555
0.720601	41.4531
0.722958	41.5651
0.725511	41.6632
0.728024	41.7519
0.730381	41.8404
0.732933	41.9295
0.735408	42.0276
0.737803	42.116
0.740435	42.1971
0.742831	42.2789
0.745266	42.3731
0.747858	42.4619
0.750253	42.5565
0.752728	42.6418
0.75532	42.7221
0.757676	42.814
0.76015	42.8896
0.762703	42.9753
0.765099	43.0491
0.767612	43.1297
0.770126	43.1977
0.772522	43.2799
0.775035	43.3645
0.777588	43.4618
0.779945	43.5613
0.782497	43.6424
0.784972	43.7142
0.787289	43.7984
0.789959	43.8756
0.792434	43.9613
0.79479	44.0431
0.797422	44.1157
0.799857	44.1856
0.802213	44.2589
0.804884	44.3284
0.807279	44.4041
0.809714	44.4798
0.812267	44.5508
0.814584	44.6307
0.817059	44.7037
0.819729	44.7917
0.822086	44.8751
0.824599	44.9473
0.827113	45.0079
0.82943	45.0731
0.831983	45.1356
0.834614	45.2024
0.836971	45.2808
0.839523	45.3507
0.841958	45.4321
0.844354	45.5055
0.846907	45.5819
0.849381	45.6468
0.851816	45.7151
0.854369	45.7838
0.856804	45.8576
0.8592	45.9263
0.861831	45.9927
0.864266	46.0598
0.866623	46.1274
0.869254	46.2035
0.87165	46.2718
0.874045	46.3559
0.876677	46.4258
0.879072	46.4999
0.881507	46.5663
0.8841	46.6351
0.886495	46.708
0.88893	46.7798
0.891562	46.8458
0.893879	46.9173
0.896432	46.9736
0.898984	47.0362
0.901341	47.0937
0.903894	47.1535
0.906407	47.2126
0.908803	47.2767
0.911356	47.3342
0.913791	47.4017
0.916226	47.4762
0.918779	47.5453
0.921174	47.6141
0.923688	47.6839
0.926241	47.7442
0.928636	47.7967
0.931071	47.8619
0.933703	47.9217
0.936059	47.9847
0.938533	48.0403
0.941126	48.0962
0.943482	48.1619
0.945956	48.2287
0.948548	48.2896
0.950905	48.3537
0.953418	48.4147
0.955971	48.4665
0.958288	48.5352
0.96088	48.5931
0.963433	48.6479
0.96575	48.7039
0.968303	48.746
0.970777	48.7985
0.973095	48.8533
0.975765	48.91
0.97824	48.9625
0.980635	49.0131
0.983227	49.0563
0.985623	49.1015
0.988019	49.1552
0.99065	49.21
0.993046	49.2748
0.995559	49.3331
0.998112	49.393
1.00047	49.4462
1.00298	49.5119
1.00554	49.5644
1.00793	49.63
1.01048	49.681
1.01296	49.7261
1.01535	49.7736
1.01783	49.8261
1.02038	49.8771
1.02274	49.9219
1.02529	49.9944
1.02776	50.011
1.03016	50.0682
1.03275	50.1172
1.03523	50.1701
1.03758	50.2068
1.04021	50.2724
1.04265	50.3357
1.04501	50.3955
1.04764	50.4473
1.05007	50.5083
1.05247	50.5546
1.0551	50.6005
1.05746	50.6441
1.05993	50.692
1.06252	50.7449
1.06492	50.7955
1.06739	50.8445
1.06994	50.8847
1.0723	50.9275
1.07485	50.9568
1.07737	51.0066
1.0798	51.0472
1.08232	51.0881
1.08475	51.1298
1.08719	51.1723
1.08974	51.2167
1.09221	51.2699
1.09465	51.3298
1.0972	51.3738
1.09964	51.4321
1.10199	51.483
1.10462	51.5332
1.10706	51.5807
1.10949	51.627
1.11209	51.6633
1.11448	51.7108
1.11688	51.7475
1.11951	51.7895
1.12186	51.8459
1.12434	51.8795
1.12693	51.9131
1.12925	51.9532
1.13176	51.9891
1.13439	52.0262
1.13675	52.0698
1.1393	52.1119
1.14178	52.1501
1.14413	52.1933
1.14669	52.2389
1.14924	52.2899
1.15163	52.337
1.15423	52.3844
1.15662	52.4227
1.15902	52.4698
1.16161	52.5142
1.16405	52.562
1.16652	52.6072
1.16911	52.6423
1.17147	52.6886
1.17382	52.7276
1.1765	52.7616
1.17885	52.8045
1.18133	52.8357
1.18392	52.8716
1.18627	52.9044
1.18879	52.9369
1.19134	52.9678
1.19374	53.0021
1.19625	53.0434
1.19876	53.0762
1.20112	53.1214
1.20367	53.1542
1.20619	53.1978
1.20858	53.2426
1.21117	53.2893
1.21361	53.3326
1.216	53.3847
1.2186	53.4225
1.22103	53.4561
1.22343	53.4912
1.22602	53.5194
1.22842	53.5557
1.23089	53.5905
1.23344	53.6329
1.23588	53.6707
1.23835	53.7101
1.2409	53.7453
1.24326	53.775
1.24577	53.8097
1.24837	53.8468
1.25072	53.8881
1.25324	53.9201
1.25579	53.9506
1.25815	53.9823
1.26066	54.0166
1.26321	54.0506
1.26557	54.0865
1.26812	54.122
1.2706	54.161
1.27295	54.2023
1.27554	54.2332
1.27802	54.2645
1.28041	54.3015
1.28301	54.3382
1.28544	54.3764
1.2878	54.41
1.29047	54.4502
1.29286	54.4896
1.29534	54.5243
1.29789	54.549
1.30025	54.5853
1.30272	54.6189
1.30535	54.6505
1.30771	54.6837
1.31026	54.7108
1.31278	54.7386
1.31513	54.7702
1.31765	54.7999
1.3202	54.8289
1.32256	54.864
1.32511	54.888
1.32758	54.9161
1.32994	54.9447
1.33253	54.9598
1.33501	54.9852
1.33736	55.0061
1.33999	55.0308
1.34243	55.0601
1.34478	55.0902
1.34746	55.1188
1.34985	55.1532
1.35229	55.191
1.35488	55.2134
1.35727	55.2535
1.35967	55.2782
1.3623	55.3141
1.3647	55.3508
1.36713	55.3902
1.36976	55.4168
1.37212	55.4439
1.37459	55.467
1.37715	55.4933
1.37954	55.5257
1.38206	55.55
1.38457	55.5736
1.38693	55.601
1.38952	55.6284
1.39199	55.6639
1.39443	55.6902
1.39698	55.7106
1.39942	55.7376
1.40185	55.7732
1.40444	55.8044
1.40688	55.8334
1.40923	55.8577
1.41187	55.8681
1.41426	55.8948
1.41666	55.9195
1.41929	55.9442
1.42168	55.9693
1.42416	55.9971
1.42675	56.0183
1.42907	56.0453
1.43154	56.0716
1.43417	56.1017
1.43653	56.1295
1.43904	56.143
1.44156	56.1658
1.44387	56.1974
1.44647	56.2241
1.44898	56.2495
1.45141	56.275
1.45397	56.2959
1.45636	56.3117
1.45876	56.3352
1.46139	56.3526
1.46386	56.3762
1.4663	56.4001
1.46889	56.4217
1.47125	56.446
1.47368	56.4646
1.47627	56.4762
1.47867	56.4993
1.48114	56.5205
1.48374	56.5333
1.48609	56.5549
1.48853	56.5673
1.49116	56.5951
1.49352	56.6186
1.49599	56.636
1.49858	56.6495
1.50094	56.663
1.50345	56.6811
1.50601	56.6927
1.50836	56.7167
1.51091	56.7352
1.51343	56.7568
1.51578	56.7757
1.51838	56.8008
1.52085	56.8282
1.52325	56.8468
1.52584	56.8552
1.52827	56.8645
1.53067	56.88
1.53326	56.8846
1.53566	56.9043
1.53813	56.9143
1.54068	56.9244
1.54308	56.9371
1.54555	56.9467
1.54815	56.9587
1.5505	56.9718
1.55302	56.985
1.55557	56.9935
1.55793	57.0081
1.56044	57.0239
1.56299	57.0359
1.56535	57.0583
1.5679	57.0691
1.57038	57.0811
1.57269	57.0946
1.57532	57.1116
1.57784	57.1255
1.58023	57.1355
1.58283	57.139
1.58522	57.1421
1.58762	57.1633
1.59025	57.183
1.59264	57.2081
1.59508	57.2185
1.59767	57.2282
1.60003	57.2382
1.6025	57.2509
1.60513	57.2645
1.60749	57.278
1.61	57.2888
1.61252	57.293
1.61487	57.2977
1.61743	57.2988
1.61998	57.3092
1.62237	57.3162
1.62493	57.3185
1.6274	57.315
1.6298	57.3092
1.63235	57.3054
1.63482	57.2992
1.63726	57.3104
1.63981	57.3027
1.64225	57.3042
1.6446	57.3069
1.6472	57.3019
1.64963	57.3065
1.65203	57.2926
1.65466	57.2888
1.65705	57.2841
1.65949	57.2811
1.66212	57.2787
1.66448	57.2803
1.66695	57.2822
1.66954	57.276
1.6719	57.2745
1.67437	57.2594
1.677	57.2529
1.67936	57.2513
1.68187	57.2336
1.68443	57.2139
1.68674	57.1826
1.6893	57.161
1.69177	57.1282
1.69421	57.1027
1.69676	57.0695
1.69919	57.0452
1.70163	57.0143
1.70422	56.9853
1.70666	56.9595
1.70909	56.9205
1.71164	56.8881
1.71408	56.8452
1.71648	56.8035
1.71911	56.7475
1.7215	56.6966
1.72394	56.6379
1.72657	56.5626
1.72889	56.5001
1.73136	56.4194
1.73399	56.3267
1.73635	56.2206
1.73886	56.087
1.74141	55.9314
1.74373	55.7593
1.74624	55.5612
1.7488	55.3335
1.75115	55.096
1.75371	54.8057
1.75618	54.471
1.75854	54.058
1.76121	53.4866
1.76364	52.6717
1.76608	51.4359
1.76781	49.8358

## Sheet: Specimen 0.9
Specimen 2.2	Specimen 2.2
Elongation	Standard force
%	N
0	1.97994
0	1.9645
0	1.97183
0	1.96604
0	1.9645
0	1.95021
0.000824759	1.99461
0.00188516	2.02472
0.00294557	2.04402
0.00420234	2.05406
0.00553767	2.06294
0.00667662	2.07954
0.0079334	2.08378
0.009308	2.09845
0.0108397	2.10502
0.0119786	2.11274
0.0131176	2.12702
0.014178	2.12895
0.015317	2.14169
0.0165345	2.15289
0.0179091	2.15405
0.0193622	2.16794
0.0207761	2.17065
0.02219	2.17952
0.0236431	2.18956
0.0252141	2.19304
0.0269029	2.2023
0.0285131	2.22276
0.0300055	2.22739
0.031655	2.23164
0.0334224	2.266
0.0351505	2.26484
0.0366822	2.27565
0.0383317	2.28028
0.0400597	2.29302
0.04167	2.29534
0.0432802	2.31194
0.0448512	2.32313
0.04654	2.33472
0.0483073	2.34746
0.0499176	2.35672
0.0515278	2.35479
0.0532166	2.36714
0.0549054	2.38104
0.0565942	2.39532
0.0581652	2.41386
0.0597754	2.43007
0.0614642	2.42582
0.0631923	2.45207
0.0647632	2.45555
0.0664128	2.45979
0.0681016	2.48991
0.0698296	2.50959
0.0714006	2.52581
0.0729716	2.5482
0.0746211	2.54395
0.0763884	2.56017
0.0780772	2.58217
0.0796482	2.58333
0.0812191	2.61885
0.0829472	2.64973
0.0846753	2.66093
0.0862463	2.69104
0.0878565	2.70262
0.0895453	2.71574
0.0912734	2.74508
0.0928836	2.76554
0.0944546	2.79566
0.0961041	2.83156
0.0978322	2.84391
0.099521	2.87634
0.101053	2.89526
0.102663	2.91031
0.104391	2.93927
0.106119	2.97826
0.10769	3.01454
0.1093	3.04659
0.111028	3.08172
0.112756	3.12766
0.114367	3.1431
0.115898	3.18248
0.117587	3.23652
0.119315	3.27435
0.121004	3.31759
0.122575	3.3809
0.124224	3.41989
0.125953	3.47278
0.127641	3.52953
0.129173	3.60134
0.130823	3.67469
0.132511	3.75074
0.134239	3.8457
0.13585	3.93527
0.137421	4.01672
0.139149	4.11632
0.140837	4.2082
0.142448	4.30008
0.144058	4.4101
0.145668	4.52129
0.147396	4.6371
0.149085	4.76411
0.150656	4.89228
0.152266	5.0189
0.153955	5.14861
0.155722	5.28875
0.157293	5.42772
0.158825	5.57481
0.160514	5.73888
0.162281	5.896
0.163931	6.06161
0.165502	6.23341
0.167151	6.4106
0.168879	6.58471
0.170568	6.76654
0.172139	6.94682
0.17371	7.12556
0.175438	7.28924
0.177205	7.44868
0.178776	7.61121
0.180347	7.77103
0.182036	7.93471
0.183764	8.08875
0.185414	8.2505
0.186906	8.41534
0.188556	8.56822
0.190362	8.72881
0.192051	8.88478
0.193622	9.0419
0.195232	9.18937
0.196921	9.33298
0.19861	9.47273
0.200181	9.61672
0.201791	9.76188
0.203441	9.91166
0.205208	10.0584
0.206857	10.2093
0.208428	10.363
0.210157	10.5096
0.211845	10.6641
0.213495	10.8077
0.215066	10.9567
0.216676	11.1034
0.218404	11.2358
0.220093	11.3732
0.221703	11.5207
0.223313	11.6601
0.225002	11.8037
0.22677	11.9477
0.22834	12.0793
0.229911	12.2171
0.231561	12.3434
0.233328	12.4785
0.234978	12.6198
0.236549	12.7537
0.238159	12.8927
0.239887	13.0329
0.241615	13.1575
0.243147	13.2961
0.244757	13.437
0.246407	13.5714
0.248174	13.7084
0.249823	13.8443
0.251394	13.976
0.251394	13.976
0.253005	14.1049
0.254733	14.2273
0.256461	14.3616
0.258032	14.4975
0.259603	14.6361
0.261292	14.7759
0.263844	14.9685
0.26624	15.1634
0.268793	15.3368
0.271267	15.5279
0.273663	15.7248
0.276216	15.9139
0.27869	16.1073
0.281125	16.2849
0.283717	16.4671
0.286113	16.6497
0.288548	16.8466
0.29114	17.0273
0.293536	17.2095
0.29601	17.3917
0.298563	17.5643
0.300959	17.7554
0.303394	17.9349
0.306025	18.124
0.308381	18.3055
0.310856	18.4916
0.313448	18.6664
0.315765	18.8602
0.318279	19.0378
0.320871	19.2123
0.323227	19.391
0.32578	19.5625
0.328293	19.7435
0.330611	19.9134
0.333242	20.0863
0.335716	20.255
0.338112	20.4314
0.340665	20.5974
0.3431	20.7661
0.345456	20.9464
0.348127	21.107
0.350562	21.2862
0.352997	21.4514
0.35555	21.6255
0.357906	21.7973
0.360381	21.9644
0.363012	22.1239
0.365368	22.2918
0.367921	22.4644
0.370435	22.6323
0.372791	22.8161
0.375265	22.9794
0.377858	23.1407
0.380253	23.3106
0.382806	23.4816
0.38528	23.6546
0.387676	23.8198
0.39019	23.9673
0.392703	24.0831
0.39506	24.1915
0.397652	24.2545
0.400087	24.3108
0.402483	24.361
0.405075	24.4046
0.40751	24.4745
0.409905	24.5463
0.412537	24.6509
0.414932	24.759
0.417328	24.9007
0.41996	25.0405
0.422316	25.1868
0.42483	25.3435
0.427422	25.4968
0.429778	25.6589
0.432252	25.8087
0.434844	25.96
0.437201	26.1033
0.439754	26.2399
0.442267	26.3851
0.444663	26.5237
0.447177	26.6777
0.449651	26.8171
0.452047	26.9583
0.454639	27.0927
0.457034	27.2274
0.45943	27.3683
0.462062	27.4996
0.464497	27.6436
0.466971	27.7756
0.469563	27.9138
0.471919	28.0177
0.474315	28.1605
0.476986	28.2744
0.479381	28.3863
0.481816	28.4871
0.484409	28.618
0.486765	28.7253
0.489239	28.8237
0.491871	28.1424
0.494227	27.1328
0.496701	26.2075
0.499254	25.7431
0.501532	26.0789
0.504085	26.4055
0.506677	26.7317
0.509073	27.0352
0.511626	27.31
0.514061	27.583
0.516417	27.849
0.519048	28.1107
0.521523	28.3601
0.523958	28.5963
0.526511	28.8172
0.528946	29.0303
0.531341	29.231
0.533933	29.4198
0.536329	29.6171
0.538843	29.7939
0.541435	29.9657
0.543791	30.1301
0.546226	30.3015
0.548818	30.4737
0.551175	30.6509
0.553649	30.8103
0.556241	30.9574
0.558598	31.1018
0.561072	31.2381
0.563664	31.3809
0.56602	31.5291
0.568573	31.6716
0.571087	31.8098
0.573443	31.9407
0.575996	32.0727
0.57851	32.1985
0.580905	32.334
0.583498	32.4576
0.585933	32.5881
0.588328	32.7209
0.59092	32.8405
0.593316	32.9668
0.59583	33.0872
0.598382	33.2007
0.600739	33.3107
0.603252	33.4397
0.605805	33.5632
0.608201	33.6926
0.610675	33.8142
0.613228	33.9238
0.615585	34.0446
0.618098	34.1539
0.62069	34.2705
0.623007	34.3905
0.62556	34.5106
0.628074	34.6272
0.63043	34.7484
0.632983	34.8611
0.635536	34.9731
0.637853	35.0893
0.640484	35.1966
0.642919	35.2993
0.645276	35.4139
0.647907	35.527
0.650382	35.646
0.652738	35.7513
0.655369	35.8552
0.657726	35.9652
0.660122	36.0795
0.662792	36.1856
0.665149	36.2999
0.667662	36.4095
0.670215	36.5203
0.672532	36.6358
0.675046	36.7435
0.677677	36.84
0.680034	36.9473
0.682586	37.0442
0.685061	37.1442
0.687417	37.2434
0.68997	37.3511
0.692484	37.4569
0.694879	37.5642
0.697471	37.6569
0.699906	37.7503
0.702302	37.8507
0.704894	37.9464
0.707329	38.0441
0.709725	38.1329
0.712317	38.2247
0.714713	38.3263
0.717109	38.4371
0.719779	38.5374
0.722175	38.6432
0.72461	38.7336
0.727202	38.8243
0.729598	38.9119
0.732033	38.9945
0.734625	39.0795
0.736981	39.1644
0.739495	39.2485
0.742087	39.3312
0.744404	39.4304
0.746957	39.5134
0.749471	39.6099
0.751827	39.701
0.754419	39.789
0.756893	39.8716
0.759289	39.96
0.761842	40.048
0.764316	40.133
0.766751	40.2222
0.769343	40.3001
0.7717	40.3905
0.774135	40.4804
0.776766	40.5758
0.779162	40.6576
0.781597	40.7391
0.784189	40.8225
0.786545	40.9055
0.78902	40.9881
0.791651	41.0633
0.794008	41.1444
0.796482	41.2182
0.799074	41.2927
0.80143	41.3757
0.803944	41.459
0.806497	41.5366
0.808892	41.6123
0.811406	41.6857
0.813841	41.7617
0.816197	41.8428
0.818829	41.9254
0.821303	41.9964
0.823699	42.0667
0.826291	42.1238
0.828687	42.1976
0.831082	42.2728
0.833753	42.3589
0.836149	42.4481
0.838662	42.5411
0.841176	42.6137
0.843572	42.679
0.846007	42.7546
0.848599	42.8257
0.850994	42.9075
0.853469	42.9781
0.856061	43.043
0.858417	43.1032
0.860892	43.1665
0.863484	43.2349
0.865801	43.3067
0.868354	43.3823
0.870867	43.453
0.873224	43.5252
0.875816	43.5974
0.87829	43.6726
0.880686	43.7387
0.883239	43.8081
0.885674	43.8749
0.888069	43.9409
0.890701	44.0066
0.893096	44.0749
0.895531	44.1517
0.898163	44.2251
0.900559	44.2984
0.902954	44.3652
0.905586	44.4335
0.907981	44.5092
0.910495	44.5717
0.913008	44.6385
0.915404	44.7061
0.917879	44.7721
0.920431	44.8358
0.922827	44.8991
0.925341	44.957
0.927854	45.0188
0.93025	45.0798
0.932803	45.1369
0.935316	45.1952
0.937673	45.2612
0.940265	45.3261
0.9427	45.399
0.945056	45.4732
0.947688	45.5419
0.950123	45.6044
0.952558	45.6708
0.95515	45.7241
0.957545	45.7882
0.959902	45.8523
0.962612	45.9098
0.964968	45.9743
0.967364	46.0221
0.969995	46.0777
0.972313	46.1333
0.974826	46.2005
0.977497	46.2634
0.979814	46.3425
0.982367	46.4074
0.984841	46.4665
0.987198	46.529
0.98979	46.5784
0.992303	46.6375
0.994699	46.6923
0.997291	46.7545
0.999687	46.805
1.00208	46.8683
1.00467	46.917
1.00715	46.9706
1.00958	47.0177
1.01218	47.0672
1.01457	47.1127
1.01693	47.1648
1.01956	47.2131
1.02196	47.264
1.02435	47.3219
1.02698	47.3748
1.02938	47.4393
1.03181	47.4991
1.03444	47.5555
1.03676	47.6111
1.03928	47.6624
1.04187	47.7173
1.04422	47.7651
1.04674	47.8226
1.04929	47.8759
1.05165	47.928
1.0542	47.9782
1.05671	48.0234
1.05907	48.0759
1.06162	48.1195
1.0641	48.1794
1.06653	48.2249
1.06912	48.2701
1.07152	48.3218
1.07395	48.3778
1.07655	48.4384
1.07898	48.4843
1.08142	48.5341
1.08397	48.57
1.08637	48.6194
1.08884	48.66
1.09143	48.7086
1.09383	48.7565
1.0963	48.8094
1.09885	48.8526
1.10117	48.8978
1.10372	48.943
1.10632	48.9835
1.10867	49.0356
1.11119	49.0727
1.1137	49.1101
1.11602	49.1472
1.11861	49.1827
1.12112	49.2221
1.12352	49.2692
1.12607	49.317
1.12851	49.3622
1.13086	49.4159
1.13357	49.4568
1.13597	49.5016
1.1384	49.546
1.14096	49.585
1.14335	49.6286
1.14575	49.673
1.14842	49.717
1.15085	49.7629
1.15329	49.8108
1.15584	49.8479
1.15824	49.898
1.16071	49.9432
1.16326	49.9807
1.1657	50.0189
1.16821	50.0536
1.17069	50.088
1.17304	50.132
1.1756	50.1752
1.17811	50.2127
1.18047	50.2632
1.18302	50.3084
1.18553	50.352
1.18789	50.4049
1.19048	50.4362
1.19296	50.4887
1.19535	50.5315
1.19794	50.5678
1.20038	50.6049
1.20273	50.6528
1.20541	50.6941
1.2078	50.7388
1.21028	50.7759
1.21283	50.8076
1.21518	50.8462
1.21766	50.8798
1.22025	50.9122
1.22265	50.9465
1.22516	50.9705
1.22767	51.0033
1.23003	51.0334
1.23258	51.0693
1.2351	51.101
1.23749	51.1396
1.24008	51.172
1.24252	51.2114
1.24488	51.2423
1.24751	51.2751
1.24998	51.316
1.25234	51.3546
1.25497	51.3959
1.25737	51.4314
1.25976	51.4731
1.26239	51.5071
1.26479	51.5522
1.26722	51.5858
1.26985	51.6156
1.27217	51.6495
1.27457	51.6746
1.27724	51.7028
1.27963	51.7337
1.28207	51.7646
1.28462	51.7858
1.28694	51.8213
1.28953	51.8483
1.29212	51.8754
1.29448	51.9055
1.29703	51.9279
1.29947	51.9545
1.30186	51.9804
1.30449	52.0039
1.30693	52.0391
1.3094	52.0668
1.31196	52.0973
1.31439	52.1209
1.31675	52.1495
1.31938	52.173
1.32177	52.2105
1.32421	52.2336
1.3268	52.2603
1.32916	52.2892
1.33159	52.3189
1.33422	52.3402
1.33658	52.3722
1.33906	52.4012
1.34169	52.4193
1.34404	52.4548
1.34648	52.4683
1.34911	52.4927
1.35143	52.5266
1.35394	52.5614
1.35649	52.5984
1.35885	52.6289
1.3614	52.6552
1.36392	52.6795
1.36627	52.7231
1.3689	52.7478
1.37138	52.7764
1.37373	52.8003
1.37633	52.8119
1.37872	52.842
1.3812	52.8652
1.38379	52.8864
1.38615	52.9042
1.38862	52.9277
1.39121	52.9486
1.39361	52.9694
1.39608	52.9922
1.39863	53.0131
1.40099	53.037
1.40354	53.0513
1.4061	53.0791
1.40845	53.1003
1.41097	53.1258
1.41352	53.1505
1.41584	53.1794
1.41843	53.2196
1.42094	53.2447
1.4233	53.2771
1.42585	53.298
1.42833	53.3153
1.43068	53.3335
1.43331	53.3512
1.43575	53.3844
1.43814	53.4138
1.44074	53.4493
1.44313	53.4728
1.44549	53.4972
1.4482	53.5192
1.45059	53.5381
1.45307	53.5612
1.45562	53.5775
1.45794	53.6041
1.46045	53.6184
1.46308	53.6454
1.46548	53.6678
1.46799	53.6909
1.47051	53.7106
1.47282	53.7373
1.47542	53.7601
1.47793	53.7743
1.48032	53.7921
1.48288	53.7998
1.48531	53.8149
1.48767	53.8195
1.49026	53.8303
1.49274	53.845
1.49513	53.8647
1.49772	53.8755
1.50016	53.8871
1.50252	53.9013
1.50519	53.9145
1.50758	53.9307
1.50998	53.9511
1.51261	53.9666
1.51504	53.9789
1.5174	53.9874
1.52003	53.9921
1.52243	54.0013
1.5249	54.0075
1.52749	54.0133
1.52985	54.0187
1.53236	54.0187
1.53492	54.0229
1.53727	54.0311
1.53983	54.0276
1.5423	54.0272
1.54466	54.0137
1.54729	53.9986
1.54972	53.9851
1.55216	53.977
1.55475	53.9481
1.55715	53.9179
1.55954	53.8701
1.56217	53.8021
1.56457	53.7133
1.567	53.5647
1.56963	53.3273
1.57195	52.8868
1.57439	52.073
1.57706	50.7562
1.57863	49.4259
1.58024	47.4119
1.58106	45.2929

[truncated: 117 more sheets: Specimen 0.10, Specimen 0.11, Specimen 0.12, Specimen 0.13, Specimen 0.14, Specimen 0.15, Specimen 0.16, Specimen 0.17, Specimen 0.18, Specimen 0.19, Specimen 0.20, Specimen 0.21, Specimen 1.1, Specimen 1.2, Specimen 1.3, Specimen 1.4, Specimen 1.5, Specimen 1.6, Specimen 1.7, Specimen 1.8 …]
